# Supplementary material for: Feeding ecology of invasive lionfish in the Punta Frances MPA, Cuba: insight into morphological features, diet and management
Source: PeerJ. 2022 Nov 9;10:e14250. doi: 10.7717/peerj.14250 (PMC9653055; doi:10.7717/peerj.14250)
Supplement: Supplemental Information 1 [file peerj-10-14250-s001.xlsx]

## Sheet: data recorded 
Year	Region	Total length (mm)	Weight (g)	Fishes	Crustaceans	Mollusks	Phytobenthos
2013	R1	251	198.07*	x
2013	R1	257	213.28*	x
2013	R1	264	232.02*
2013	R1	287	301.43*
2013	R1	305	364.72*	x
2013	R1	315	403.51*	x
2013	R1	342	522.11*		x
2013	R1	375	696.80*	x
2013	R2	187	78.76*
2013	R2	210	113.27*
2013	R2	225	140.61*
2013	R2	240	172.12*
2013	R2	245	183.61*		x
2013	R2	247	188.34*
2013	R2	253	203.05*
2013	R2	258	215.89*	x
2013	R2	258	215.89*		x
2013	R2	265	234.78*
2013	R2	270	248.94*
2013	R2	275	263.67*
2013	R2	275	263.67*
2013	R2	294	325.07*	x
2013	R2	325	445.02*	x
2013	R2	325	445.02*
2013	R2	328	458.02*
2013	R2	332	475.75*
2013	R2	335	489.35*
2013	R2	339	507.89*
2013	R2	345	536.59*
2013	R2	356	592.04*	x
2014	R1	130	25.21*
2014	R1	178	67.48*	x
2014	R1	180	69.88*	x
2014	R1	185	76.15*	x
2014	R1	192	85.54*
2014	R1	205	105.04*
2014	R1	210	113.27*	x
2014	R1	210	113.27*	x	x
2014	R1	215	121.94*		x
2014	R1	215	121.94*
2014	R1	217	125.53*
2014	R1	220	131.05*
2014	R1	220	131.05*
2014	R1	220	131.05*	x
2014	R1	220	131.05*	x
2014	R1	225	140.61*
2014	R1	235	161.13*
2014	R1	237	165.47*
2014	R1	240	172.12*	x
2014	R1	245	183.61*
2014	R1	245	183.61*
2014	R1	250	195.60*
2014	R1	254	205.58*	x	x
2014	R1	254	205.58*
2014	R1	260	221.18*	x
2014	R1	260	221.18*
2014	R1	265	234.78*
2014	R1	266	237.57*	x	x
2014	R1	269	246.07*	x
2014	R1	270	248.94*	x
2014	R1	272	254.77*	x
2014	R1	280	278.99*
2014	R1	280	278.99*
2014	R1	280	278.99*
2014	R1	280	278.99*	x
2014	R1	282	285.28*
2014	R1	282	285.28*	x
2014	R1	285	294.90*
2014	R1	285	294.90*	x
2014	R1	290	311.41*	x	x
2014	R1	295	328.55*	x
2014	R1	300	346.31*
2014	R1	302	353.60*	x
2014	R1	304	360.99*	x
2014	R1	305	364.72*
2014	R1	305	364.72*	x	x
2014	R1	305	364.72*	x	x
2014	R1	306	368.48*	x
2014	R1	310	383.78*	x
2014	R1	311	387.68*	x
2014	R1	315	403.51*
2014	R1	315	403.51*
2014	R1	315	403.51*	x
2014	R1	320	423.92*
2014	R1	320	423.92*
2014	R1	325	445.02*
2014	R1	325	445.02*
2014	R1	330	466.83*
2014	R1	330	466.83*
2014	R1	332	475.75*
2014	R1	335	489.35*	x
2014	R1	344	531.74*	x	x
2014	R1	350	561.34*
2014	R1	350	561.34*	x
2014	R1	355	586.85*	x	x
2014	R1	355	586.85*	x
2014	R1	362	623.87*
2014	R1	365	640.22*	x
2014	R1	388	775.32*
2014	R1	405	886.81*
2014	R2	186	77.44*
2014	R2	210	113.27*
2014	R2	235	161.13*	x	x
2014	R2	237	165.47*
2014	R2	250	195.60*	x
2014	R2	257	213.28*	x	x
2014	R2	260	221.18*	x
2014	R2	263	229.27*
2014	R2	265	234.78*	x
2014	R2	275	263.67*	x
2014	R2	280	278.99*	x
2014	R2	285	294.90*
2014	R2	285	294.90*	x
2014	R2	295	328.55*	x
2014	R2	300	346.31*
2014	R2	305	364.72*	x
2014	R2	308	376.08*	x
2014	R2	310	383.78*	x	x
2014	R2	329	462.41*	x
2014	R2	337	498.56*	x
2014	R2	340	512.60*
2014	R2	350	561.34*
2014	R2	355	586.85*	x
2014	R2	370	668.10*
2015	R1	119	20.00	x
2015	R1	138	35.00	x	x
2015	R1	152	65.00		x
2015	R1	153	50.00		x
2015	R1	158	40.00	x	x
2015	R1	158	40.00		x
2015	R1	160	65.00	x
2015	R1	162	75.00
2015	R1	162	40.00	x	x
2015	R1	164	40.00	x	x
2015	R1	164	65.00	x
2015	R1	167	55.00
2015	R1	168	50.00
2015	R1	168	100.00	x
2015	R1	168	65.00	x
2015	R1	168	40.00	x
2015	R1	169	55.00	x
2015	R1	170	55.00
2015	R1	171	65.00	x	x
2015	R1	172	50.00
2015	R1	172	80.00	x
2015	R1	172	75.00	x	x
2015	R1	172	100.00	x
2015	R1	172	55.00	x	x
2015	R1	174	75.00	x
2015	R1	174	70.00	x
2015	R1	174	50.00	x	x
2015	R1	176	70.00	x
2015	R1	176	65.00	x
2015	R1	176	75.00	x
2015	R1	179	75.00	x	x
2015	R1	180	55.00		x
2015	R1	180	70.00
2015	R1	180	70.00	x
2015	R1	180	65.00
2015	R1	181	60.00	x	x
2015	R1	181	70.00	x
2015	R1	182	70.00		x
2015	R1	182	70.00
2015	R1	182	125.00	x
2015	R1	182	55.00	x	x
2015	R1	182	65.00		x
2015	R1	182	70.00	x
2015	R1	186	100.00	x
2015	R1	188	100.00	x
2015	R1	190	85.00	x
2015	R1	190	85.00	x
2015	R1	190	100.00		x
2015	R1	190	100.00	x	x
2015	R1	190	105.00	x	x
2015	R1	190	45.00	x
2015	R1	192	90.00		x
2015	R1	194	85.00	x
2015	R1	194	80.00	x
2015	R1	196	110.00
2015	R1	198	115.00
2015	R1	199	90.00	x
2015	R1	200	95.00	x
2015	R1	200	125.00	x
2015	R1	200	120.00	x	x
2015	R1	201	95.00	x
2015	R1	202	120.00	x
2015	R1	202	100.00	x
2015	R1	203	100.00	x
2015	R1	204	110.00
2015	R1	204	170.00
2015	R1	206	75.00		x
2015	R1	206	140.00	x
2015	R1	206	125.00	x
2015	R1	206	135.00	x
2015	R1	210	120.00	x	x
2015	R1	210	280.00	x
2015	R1	210	120.00	x
2015	R1	210	120.00	x
2015	R1	212	135.00
2015	R1	212	135.00		x
2015	R1	214	130.00	x
2015	R1	214	155.00	x
2015	R1	215	135.00	x
2015	R1	215	120.00
2015	R1	216	140.00	x			x
2015	R1	216	115.00
2015	R1	218	130.00		x
2015	R1	218	130.00	x	x
2015	R1	218	130.00	x
2015	R1	220	135.00	x
2015	R1	220	125.00	x
2015	R1	222	135.00	x
2015	R1	226	160.00	x
2015	R1	228	155.00	x	x
2015	R1	234	205.00	x
2015	R1	234	160.00	x	x	x
2015	R1	234	205.00	x
2015	R1	234	120.00	x
2015	R1	236	345.00	x
2015	R1	238	165.00	x
2015	R1	238	200.00	x	x
2015	R1	240	165.00	x	x
2015	R1	240	160.00	x
2015	R1	247	215.00		x
2015	R1	252	195.00	x
2015	R1	254	235.00	x
2015	R1	254	200.00	x
2015	R1	255	200.00	x
2015	R1	256	235.00	x
2015	R1	257	235.00
2015	R1	258	180.00	x
2015	R1	262	165.00	x
2015	R1	264	260.00	x	x	x
2015	R1	266	280.00	x
2015	R1	268	280.00	x
2015	R1	270	305.00	x
2015	R1	270	205.00
2015	R1	270	250.00		x
2015	R1	272	305.00	x
2015	R1	272	320.00	x
2015	R1	274	280.00	x
2015	R1	278	335.00	x
2015	R1	279	320.00	x
2015	R1	282	290.00	x
2015	R1	282	320.00	x
2015	R1	282	315.00	x	x
2015	R1	283	305.00	x
2015	R1	285	350.00	x
2015	R1	288	315.00	x
2015	R1	290	410.00	x	x
2015	R1	290	390.00	x
2015	R1	290	275.00	x
2015	R1	290	315.00	x
2015	R1	292	380.00	x
2015	R1	292	390.00	x
2015	R1	293	365.00
2015	R1	294	360.00				x
2015	R1	294	265.00
2015	R1	294	380.00	x
2015	R1	296	330.00
2015	R1	296	370.00	x
2015	R1	296	370.00	x
2015	R1	296	390.00	x
2015	R1	298	390.00	x
2015	R1	298	365.00	x
2015	R1	299	330.00	x
2015	R1	300	360.00
2015	R1	300	415.00	x
2015	R1	300	390.00	x
2015	R1	300	395.00
2015	R1	300	310.00	x
2015	R1	300	370.00	x
2015	R1	302	375.00	x	x
2015	R1	302	405.00	x
2015	R1	302	405.00	x
2015	R1	302	375.00	x
2015	R1	302	340.00	x
2015	R1	302	430.00	x	x
2015	R1	302	400.00	x	x
2015	R1	303	435.00	x
2015	R1	303	355.00	x
2015	R1	303	365.00	x
2015	R1	304	455.00	x
2015	R1	304	435.00	x
2015	R1	306	390.00	x
2015	R1	306	365.00	x
2015	R1	306	410.00	x
2015	R1	308	420.00	x
2015	R1	308	410.00	x	x
2015	R1	308	375.00	x
2015	R1	310	415.00	x
2015	R1	310	440.00	x
2015	R1	312	480.00	x
2015	R1	312	465.00	x
2015	R1	314	455.00	x
2015	R1	314	440.00	x
2015	R1	316	395.00	x
2015	R1	316	415.00
2015	R1	316	515.00	x
2015	R1	318	520.00	x	x
2015	R1	318	520.00	x
2015	R1	320	460.00
2015	R1	320	455.00	x
2015	R1	320	410.00	x
2015	R1	320	430.00	x
2015	R1	324	460.00	x			x
2015	R1	324	405.00	x	x
2015	R1	324	420.00	x
2015	R1	326	445.00	x
2015	R1	327	545.00	x
2015	R1	329	500.00	x
2015	R1	330	480.00	x
2015	R1	330	580.00	x
2015	R1	330	600.00	x
2015	R1	332	525.00	x
2015	R1	332	520.00	x
2015	R1	334	505.00	x
2015	R1	334	495.00	x
2015	R1	336	550.00	x
2015	R1	338	510.00	x
2015	R1	338	495.00
2015	R1	340	550.00	x
2015	R1	345	620.00	x
2015	R1	346	550.00	x
2015	R1	346	655.00
2015	R1	349	740.00	x
2015	R1	351	650.00
2015	R1	352	695.00
2015	R1	354	585.00	x
2015	R1	355	700.00	x
2015	R1	360	655.00
2015	R1	362	630.00	x
2015	R1	362	765.00	x
2015	R1	364	805.00
2015	R1	368	810.00	x
2015	R1	374	775.00
2015	R1	374	670.00
2015	R1	376	750.00	x	x
2015	R1	378	790.00	x
2015	R1	379	850.00	x
2015	R1	380	780.00	x
2015	R1	380	770.00
2015	R1	380	800.00	x			x
2015	R1	384	860.00	x
2015	R1	388	685.00	x
2015	R1	390	875.00	x
2015	R1	396	890.00	x
2015	R1	400	795.00
2015	R2	162	65.00	x
2015	R2	172	55.00	x
2015	R2	174	75.00	x
2015	R2	182	65.00		x
2015	R2	186	75.00	x
2015	R2	214	140.00
2015	R2	217	115.00	x	x
2015	R2	224	150.00	x
2015	R2	227	70.00	x
2015	R2	232	105.00	x
2015	R2	246	205.00	x
2015	R2	268	325.00	x
2015	R2	278	335.00	x
2015	R2	300	360.00
2015	R2	306	440.00	x
2015	R3	100	15.00		x
2015	R3	120	20.00	x
2015	R3	128	30.00	x
2015	R3	139	25.00
2015	R3	142	20.00		x		x
2015	R3	148	50.00
2015	R3	150	30.00
2015	R3	150	50.00	x
2015	R3	153	35.00	x		x
2015	R3	156	55.00	x
2015	R3	162	50.00	x
2015	R3	164	50.00	x
2015	R3	166	40.00	x	x
2015	R3	173	55.00	x
2015	R3	174	75.00	x	x
2015	R3	176	80.00	x
2015	R3	176	85.00	x
2015	R3	178	65.00	x	x
2015	R3	178	60.00		x
2015	R3	180	80.00	x
2015	R3	180	105.00	x
2015	R3	180	75.00		x
2015	R3	180	80.00
2015	R3	182	70.00		x
2015	R3	182	80.00
2015	R3	185	65.00
2015	R3	192	130.00	x	x
2015	R3	200	100.00	x
2015	R3	200	55.00		x
2015	R3	200	110.00		x
2015	R3	200	90.00	x
2015	R3	202	115.00
2015	R3	204	105.00	x
2015	R3	204	95.00	x
2015	R3	207	130.00	x
2015	R3	210	130.00	x
2015	R3	212	80.00
2015	R3	213	115.00
2015	R3	214	125.00	x
2015	R3	214	110.00		x
2015	R3	215	145.00	x
2015	R3	216	115.00	x
2015	R3	222	120.00	x
2015	R3	231	115.00
2015	R3	251	200.00
2015	R3	258	245.00	x
2015	R3	265	205.00
2015	R3	266	275.00	x
2015	R3	271	225.00	x
2015	R3	272	225.00
2015	R3	281	150.00	x
2015	R3	282	290.00	x
2015	R3	282	320.00	x	x
2015	R3	282	300.00	x
2015	R3	288	290.00	x
2015	R3	294	335.00	x
2015	R3	298	235.00		x
2015	R3	310	430.00	x
2015	R3	312	385.00
2015	R3	326	425.00	x
2015	R3	335	170.00	x
2015	R3	352	585.00	x
2015	RSI	130	30.00	x
2015	RSI	166	70.00
2015	RSI	175	55.00
2015	RSI	180	75.00
2015	RSI	182	90.00	x
2015	RSI	324	450.00	x
2015	RSI	354	545.00	x
2015	RSI	376	585.00
2016	R1	100	11.08*	x
2016	R1	110	14.94*
2016	R1	120	19.62*	x
2016	R1	130	25.21*		x
2016	R1	140	31.80*	x
2016	R1	150	39.47*
2016	R1	160	48.32*	x	x
2016	R1	160	48.32*		x
2016	R1	160	48.32*	x		x
2016	R1	160	48.32*	x
2016	R1	160	48.32*
2016	R1	170	58.42*
2016	R1	170	58.42*	x	x
2016	R1	174	62.84*	x
2016	R1	180	69.88*		x
2016	R1	180	69.88*
2016	R1	180	69.88*	x
2016	R1	185	76.15*	x
2016	R1	190	82.78*	x	x
2016	R1	192	85.54*	x	x
2016	R1	200	97.22*
2016	R1	200	97.22*	x
2016	R1	200	97.22*
2016	R1	200	97.22*		x
2016	R1	210	113.27*
2016	R1	210	113.27*	x
2016	R1	210	113.27*
2016	R1	210	113.27*
2016	R1	210	113.27*	x
2016	R1	210	113.27*
2016	R1	210	113.27*	x	x
2016	R1	215	121.94*	x
2016	R1	220	131.05*
2016	R1	230	150.63*	x	x
2016	R1	230	150.63*
2016	R1	230	150.63*
2016	R1	235	161.13*	x	x
2016	R1	250	195.60*	x
2016	R1	250	195.60*
2016	R1	250	195.60*
2016	R1	250	195.60*	x
2016	R1	260	221.18*	x
2016	R1	280	278.99*	x
2016	R1	300	346.31*
2016	R1	300	346.31*
2016	R1	320	423.92*	x	x
2016	R1	330	466.83*	x
2016	R1	330	466.83*
2016	R1	360	613.14*
2016	R2	110	14.94*	x
2016	R2	145	35.49*	x
2016	R2	150	39.47*	x	x
2016	R2	175	63.98*	x
2016	R2	180	69.88*	x
2016	R2	192	85.54*
2016	R2	195	89.80*	x
2016	R2	200	97.22*	x
2016	R2	200	97.22*		x
2016	R2	200	97.22*
2016	R2	210	113.27*
2016	R2	210	113.27*	x
2016	R2	210	113.27*	x	x
2016	R2	210	113.27*
2016	R2	220	131.05*
2016	R2	225	140.61*	x
2016	R2	231	152.69*	x
2016	R2	235	161.13*	x
2016	R2	235	161.13*	x
2016	R2	240	172.12*
2016	R2	260	221.18*
2016	R2	270	248.94*	x	x
2016	R2	270	248.94*
2016	R2	278	272.79*	x
2016	R2	280	278.99*
2016	R2	280	278.99*
2016	R2	291	314.79*	x
2016	R2	292	318.19*			x
2016	R2	307	372.27*
2016	R2	330	466.83*
2016	R2	335	489.35*	x
2016	R2	340	512.60*	x
2016	R2	345	536.59*
2016	R2	360	613.14*	x	x
* Weight estimated through the recorded total length and the length-weight relationship: W = 6*10-6 L3.15 [W (g), L (total length, mm)].
