# Supplementary material for: Feeding ecology of invasive lionfish in the Punta Frances MPA, Cuba: insight into morphological features, diet and management
Source: PeerJ. 2022 Nov 9;10:e14250. doi: 10.7717/peerj.14250 (PMC9653055; doi:10.7717/peerj.14250)
Supplement: Supplemental Information 2 [file peerj-10-14250-s002.xlsx]

## Sheet: 2013
Date	Site	ID: LF (originen)	ID	TL (mm)	Sex	Stomach contents
2013-08-03	b54	2467	13.b54.467	375	M	yes
2013-08-03	b54	2468	13.b54.468	305	M	yes
2013-08-03	b54	2469	13.b54.469	315	F	yes
2013-08-03	b54	2470	13.b54.470	257	M	yes
2013-08-03	b54	2471	13.b54.471	264	F	no
2013-08-03	b54	2472	13.b54.472	342	M	yes
2013-08-03	b54	2473	13.b54.473	287	F	no
2013-08-03	b54	2474	13.b54.474	251	M	yes
2013-08-04	b38	2475	13.b38.475	258	M	yes
2013-08-04	b38	2476	13.b38.476	325	F	yes
2013-08-04	b38	2477	13.b38.477	332	M	no
2013-08-04	b38	2478	13.b38.478	275	M	no
2013-08-04	b38	2479	13.b38.479	275	M	no
2013-08-04	b38	2480	13.b38.480	345	M	no
2013-08-04	b38	2481	13.b38.481	247	F	no
2013-08-04	b38	2482	13.b38.482	328	M	no
2013-08-04	b38	2483	13.b38.483	245	M	yes
2013-08-04	b38	2484	13.b38.484	294	F	yes
2013-08-04	b38	2485	13.b38.485	356	M	yes
2013-08-04	b38	2486	13.b38.486	265	F	no
2013-08-04	b38	2487	13.b38.487	225	F	no
2013-08-04	b38	2488	13.b38.488	210	F	no
2013-08-04	b38	2489	13.b38.489	258	F	yes
2013-08-04	b38	2490	13.b38.490	240	M	no
2013-08-04	b38	2491	13.b38.491	270	F	no
2013-08-04	b38	2492	13.b38.492	253	M	no
2013-08-04	b38	2493	13.b38.493	187	M	no
2013-08-04	b38	2494	13.b38.494	335	M	no
2013-08-04	b38	2495	13.b38.495	325	M	no
2013-08-04	b38	2496	13.b38.496	339	F	no
03-08-13 (morning)	b54	1	13.b54.1	375	M	yes
03-08-13 (morning)	b54	2	13.b54.2	305	M	yes
03-08-13 (morning)	b54	3	13.b54.3	315	F	yes
03-08-13 (evening)	b54	4	13.b54.4	257	M	yes
03-08-13 (evening)	b54	5	13.b54.5	264	F	no
03-08-13 (evening)	b54	6	13.b54.6	342	M	yes
03-08-13 (evening)	b54	7	13.b54.7	287	F	no
03-08-13 (evening)	b54	8	13.b54.8	251	M	yes
04-08-13(morning)	b38	1	13.b38.1	258	M	yes
04-08-13(morning)	b38	2	13.b38.2	325	F	yes
04-08-13(morning)	b38	3	13.b38.3	332	M	no
04-08-13(morning)	b38	4	13.b38.4	275	M	no
04-08-13(morning)	b38	5	13.b38.5	275	M	no
04-08-13(morning)	b38	6	13.b38.6	345	M	no
04-08-13(morning)	b38	7	13.b38.7	247	F	no
04-08-13(morning)	b38	8	13.b38.8	328	M	no
04-08-13(morning)	b38	9	13.b38.9	245	M	yes
04-08-13(morning)	b38	10	13.b38.10	294	F	yes
04-08-13(morning)	b38	11	13.b38.11	356	M	yes
04-08-13(evening)	b38	12	13.b38.12	265	F	no
04-08-13(evening)	b38	13	13.b38.13	225	F	no
04-08-13(evening)	b38	14	13.b38.14	210	F	no
04-08-13(evening)	b38	15	13.b38.15	258	F	yes
04-08-13(evening)	b38	16	13.b38.16	240	M	no
04-08-13(evening)	b38	17	13.b38.17	270	F	no
04-08-13(evening)	b38	18	13.b38.18	253	M	no
04-08-13(evening)	b38	19	13.b38.19	187	M	no
04-08-13(evening)	b38	20	13.b38.20	335	M	no
04-08-13(evening)	b38	21	13.b38.21	325	M	no
04-08-13(evening)	b38	22	13.b38.22	339	F	no

## Sheet: 2014
Date	Site	ID: LF (originen)	ID	TL (mm)	Sex	Stomach contents
2014-08-17	b56	2373	14.b56.373	178	M	yes
2014-08-17	b56	2374	14.b56.374	245	F	no
2014-08-17	b56	2375	14.b56.375	215	F	yes
2014-08-17	b56	2376	14.b56.376	220	M	no
2014-08-17	b56	2377	14.b56.377	225	F	no
2014-08-17	b56	2378	14.b56.378	254	M	yes
2014-08-17	b56	2379	14.b56.379	282	M	no
2014-08-17	b56	2380	14.b56.380	254	M	no
2014-08-17	b56	2381	14.b56.381	265	F	no
2014-08-17	b56	2382	14.b56.382	315	M	no
2014-07-17	b56	2383	14.b56.383	237	M	no
2014-07-19	b6	2384	14.b6.384	280	F	no
2014-07-19	b6	2385	14.b6.385	290	F	yes
2014-07-19	b6	2386	14.b6.386	285	F	no
2014-07-19	b6	2387	14.b6.387	300	F	no
2014-07-19	b6	2388	14.b6.388	306	F	yes
2014-07-19	b6	2389	14.b6.389	320	M	no
2014-07-19	b6	2390	14.b6.390	350	M	yes
2014-07-19	b6	2391	14.b6.391	311	F	yes
2014-07-12	b54	2392	14.b54.392	355	F	yes
2014-07-12	b54	2393	14.b54.393	330	F	no
2014-07-12	b54	2394	14.b54.394	235	F	no
2014-07-12	b54	2395	14.b54.395	270	F	yes
2014-07-12	b54	2396	14.b54.396	130	F	no
2014-07-16	b54	2397	14.b54.397	304	F	yes
2014-07-16	b54	2398	14.b54.398	266	F	yes
16/07/14	b54	2399	14.b54.399	269	F	yes
2014-07-14	b56	2400	14.b56.400	365	M	yes
2014-07-14	b56	2401	14.b56.401	405	M	no
2014-07-14	b56	2402	14.b56.402	362	M	no
2014-07-14	b56	2403	14.b56.403	388	M	no
2014-07-14	b56	2404	14.b56.404	325	M	no
2014-07-14	b56	2405	14.b56.405	325	M	no
2014-07-14	b56	2406	14.b56.406	305	F	no
2014-07-14	b56	2407	14.b56.407	282	F	yes
2014-07-14	b56	2408	14.b56.408	280	F	no
2014-07-14	b56	2409	14.b56.409	320	M	no
2014-07-14	b56	2410	14.b56.410	302	F	yes
2014-07-14	b56	2411	14.b56.411	260	F	yes
2014-07-14	b56	2412	14.b56.412	305	F	yes
2014-07-14	b56	2413	14.b56.413	220	M	no
2014-07-14	b56	2414	14.b56.414	240	F	yes
2014-07-14	b56	2415	14.b56.415	250	M	no
2014-07-14	b56	2416	14.b56.416	217	F	no
2014-07-14	b56	2417	14.b56.417	330	F	no
2014-07-14	b56	2418	14.b56.418	220	M	yes
2014-07-30	b56	2419	14.b56.419	355	M	yes
2014-07-30	b56	2420	14.b56.420	295	M	yes
2014-07-30	b56	2421	14.b56.421	335	M	yes
2014-07-30	b56	2422	14.b56.422	350	F	no
2014-07-30	b56	2423	14.b56.423	305	M	yes
2014-07-30	b56	2424	14.b56.424	280	F	no
2014-08-02	b36	2425	14.b36.425	260	M	yes
2014-08-02	b36	2426	14.b36.426	275	F	yes
2014-08-02	b36	2427	14.b36.427	337	F	yes
2014-08-02	b36	2428	14.b36.428	308	M	yes
2014-08-02	b36	2429	14.b36.429	355	M	yes
2014-08-02	b36	2430	14.b36.430	370	I	no
2014-08-02	b36	2431	14.b36.431	186	F	no
2014-08-02	b36	2432	14.b36.432	305	F	yes
2014-08-02	b36	2433	14.b36.433	250	F	yes
2014-08-02	b36	2434	14.b36.434	350	F	no
2014-08-02	b36	2435	14.b36.435	285	F	no
2014-08-02	b36	2436	14.b36.436	237	M	no
2014-08-02	b36	2437	14.b36.437	340	M	no
2014-08-02	b36	2438	14.b36.438	295	F	yes
2014-08-02	b36	2439	14.b36.439	310	F	yes
2014-08-02	b36	2440	14.b36.440	263	F	no
2014-08-02	b36	2441	14.b36.441	300	F	no
2014-08-02	b36	2442	14.b36.442	210	M	no
2014-08-04	b28	2443	14.b28.443	315	F	yes
2014-08-04	b28	2444	14.b28.444	310	F	yes
2014-08-04	b28	2445	14.b28.445	280	F	yes
2014-08-04	b28	2446	14.b28.446	332	M	no
2014-08-04	b28	2447	14.b28.447	272	F	yes
2014-08-04	b28	2448	14.b28.448	245	F	no
2014-08-04	b28	2449	14.b28.449	205	F	no
2014-08-06	b36	2450	14.b36.450	329	F	yes
2014-08-06	b36	2451	14.b36.451	235	F	yes
2014-08-06	b36	2452	14.b36.452	280	F	yes
2014-08-06	b36	2453	14.b36.453	265	F	yes
2014-08-06	b36	2454	14.b36.454	285	F	yes
2014-08-06	b36	2455	14.b36.455	257	M	yes
2014-08-18	b6	2456	14.b6.456	315	F	no
2014-08-18	b6	2457	14.b6.457	260	F	no
2014-08-18	b6	2458	14.b6.458	215	M	no
2014-07-23	b6	2459	14.b6.459	285	F	yes
2014-08-26	b7	2460	14.b7.460	344	M	yes
2014-08-26	b7	2461	14.b7.461	220	F	yes
2014-08-26	b7	2462	14.b7.462	210	F	yes
2014-08-26	b7	2463	14.b7.463	210	M	yes
2014-08-26	b7	2464	14.b7.464	192	F	no
2014-08-26	b7	2465	14.b7.465	185	M	yes
2014-08-26	b7	2466	14.b7.466	180	M	yes

## Sheet: 2015
Date	Site		ID: LF (originen)	ID	TL (mm)	Sex	Stomach contents	SiteType	DiveTime	Weight.g	Gapewidth.mm	GapeLength.mm	Girth.mm	Gonad stage	Gapewidth x GapeLength
2015-07-18	40		147	15.40.147	92	Im	yes	deepreef	59		11	11	174		121
2015-07-05	sg2		37	15.sg2.37	100	F	yes	seagrass	40	15	12	10	155	1	120
2015-08-04	54		310	15.54.310	102	Im	no	deepreef		20	8	10	225		80
2015-08-02	the farm		285	15.the farm.285	119	F	yes	deepreef		20	12	18	168	1	216
2015-07-12	sg6		91	15.sg6.91	120	F	yes	seagrass	30	20	15	14	162	1	210
2015-07-04	sg1		22	15.sg1.22	128	Im	yes	seagrass	70	30	16	18	200		288
2015-07-17			137	15..137	130	Im	yes	shallowreef	52	30	19	20	101		380
2015-07-21	54		174	15.54.174	138	Im	yes	deepreef		35	17	18	100		306
2015-08-01	sg10		274	15.sg10.274	139	F	no	seagrass	30	25	12	15	121	1	180
2015-07-05	sg2		34	15.sg2.34	142	Im	yes	seagrass	40	20	18	18	112		324
2015-07-04	sg1		24	15.sg1.24	148	Im	yes	seagrass	70	50	16	18	115		288
2015-07-05	sg2		33	15.sg2.33	150	Im	no	seagrass	40	30	20	18	70		360
2015-07-07	sg3		65	15.sg3.65	150	Im	yes	seagrass	50	50	20	15	230		300
2015-07-14	the farm		112	15.the farm.112	152	F	yes	deepreef	53	65	15	21	112	1	315
2015-07-05	sg2		36	15.sg2.36	153	Im	yes	seagrass	40	35	20	17	57		340
2015-07-14	the farm		111	15.the farm.111	153	F	yes	deepreef	53	50	22	26	99	1	572
2015-07-04	sg1		21	15.sg1.21	156	M	yes	seagrass	70	55	16	21	78		336
2015-07-05	6		29	15.6.29	158	F	yes	deepreef	47	40	19	20	118	1	380
2015-07-06	7		61	15.7.61	158	Im	yes	deepreef	44	40	17	18	144		306
2015-07-04	6		1	15.6.1	160	Im	yes	deepreef	43	65	20	26			520
2015-07-06	7		60	15.7.60	162	Im	yes	deepreef	44	40	17	19	83		323
2015-07-08	sg4		69	15.sg4.69	162	M	yes	seagrass	40	50	22	21	109		462
2015-07-14	7		116	15.7.116	162	M	no	deepreef	54	75	24	25	112		600
2015-07-18	40		145	15.40.145	162	F	yes	deepreef	59	65	21	22	108	1	462
2015-07-04	sg1		13	15.sg1.13	164	Im	yes	seagrass	70	50	21	27	136		567
2015-07-05	6		28	15.6.28	164	F	yes	deepreef	47	40	20	22	84	1	440
2015-07-14	the farm		106	15.the farm.106	164	Im	yes	shallowreef	53	65	16	25	132		400
2015-07-08	sg4		70	15.sg4.70	166	F	yes	seagrass	40	40	23	18	103	1	414
2015-07-12			95	15..95	166	F	no	deepreef	49	70	20	21	107	1	420
2015-07-06	7		58	15.7.58	167	Im	no	deepreef	44	55	20	21	108		420
2015-07-10	54		73	15.54.73	168	F	yes	deepreef	61	100	24	24	122	1	576
2015-07-13	the farm		99	15.the farm.99	168	Im	yes	deepreef	53	40	24	26	124		624
2015-07-21	54		173	15.54.173	168	F	no	deepreef		50	21	19	76	1	399
2015-08-01	the farm		257	15.the farm.257	168	Im	yes	deepreef		65	24	22	105		528
2015-08-01	the farm		258	15.the farm.258	169	F	yes	deepreef		55	22	24	107	1	528
2015-07-06	7		59	15.7.59	170	Im	no	deepreef	44	55	21	20	89		420
2015-08-01	the farm		259	15.the farm.259	171	Im	yes	deepreef		65	25	24	235		600
2015-07-14	7		117	15.7.117	172	F	yes	deepreef	54	80	24	21	108	1	504
2015-07-14	7		118	15.7.118	172	F	yes	deepreef	54	75	22	26	148	1	572
2015-07-18	40		150	15.40.150	172	Im	yes	deepreef	50	55	24	27	223		648
2015-07-21	54		175	15.54.175	172	F	yes	deepreef		50	24	19	190	1	456
2015-07-25	the farm		193	15.the farm.193	172	F	yes	deepreef		100	35	22	191	1	770
2015-07-31	the farm		237	15.the farm.237	172	F	yes	deepreef	49	55	23	22	280	1	506
2015-07-08	sg4		71	15.sg4.71	173	Im	yes	seagrass	40	55	24	19	155		456
2015-07-14	the farm		105	15.the farm.105	174	Im	yes	shallowreef	53	70	21	21	105		441
2015-07-19	40		156	15.40.156	174	F	yes	deepreef		75	24	19	258	1	456
2015-07-21	the farm		171	15.the farm.171	174	F	yes	deepreef		50	24	18	119	1	432
2015-07-22	7		185	15.7.185	174	Im	yes	shallowreef		75	21	26	252		546
2015-08-01	sg9		246	15.sg9.246	174	Im	yes	seagrass		75	21	19	127		399
2015-07-17			138	15..138	175	Im	no	shallowreef	52	55	25	24	200		600
2015-07-04	sg1		15	15.sg1.15	176	F	yes	seagrass	70	80	23	28	129	1	644
2015-07-13	7		102	15.7.102	176	Im	yes	shallowreef	61	65	26	19	215		494
2015-07-15	6		128	15.6.128	176	M	yes	shallowreef	49	70	25	19	189		475
2015-07-25	the farm		200	15.the farm.200	176	F	yes	shallowreef		75	24	20	210	1	480
2015-08-01	sg9		249	15.sg9.249	176	M	yes	seagrass		85	25	26	270		650
2015-08-01	sg9		243	15.sg9.243	178	F	yes	seagrass		65	22	19	95	1	418
2015-08-01	sg9		244	15.sg9.244	178	Im	yes	seagrass		60	22	21	119		462
2015-07-14	the farm		113	15.the farm.113	179	F	yes	deepreef	53	75	24	26	220	1	624
2015-07-04	sg1		4	15.sg1.4	180	Im	yes	seagrass	70	80	21	28	136		588
2015-07-05	sg2		41	15.sg2.41	180	F	yes	seagrass	40	75	24	15	170	1	360
2015-07-05	sg2		47	15.sg2.47	180	F	no	seagrass	40	80	22	20	262	1	440
2015-07-11	54		75	15.54.75	180	Im	yes	deepreef	51	55	22	18	107		396
2015-07-12			97	15..97	180	M	no	deepreef	49	75	25	24	218		600
2015-07-13	the farm		101	15.the farm.101	180	M	yes	deepreef	53	70	28	22	118		616
2015-07-22	7		183	15.7.183	180	F	yes	shallowreef		70	22	21	130	1	462
2015-08-01	sg10		275	15.sg10.275	180	F	yes	seagrass	30	105	23	22	191	1	506
2015-08-02	the farm		284	15.the farm.284	180	F	no	deepreef		65	22	28	69	1	616
2015-07-05	6		27	15.6.27	181	Im	yes	shallowreef	47	70	23	24			552
2015-07-11	54		76	15.54.76	181	F	yes	deepreef	51	60	24	28	230	1	672
2015-07-05	6		31	15.6.31	182	Im	yes	deepreef	47	55	22	22	124		484
2015-07-05	sg2		45	15.sg2.45	182	F	no	seagrass	40	80	24	20	132	1	480
2015-07-12			96	15..96	182	M	yes	deepreef	49	90	27	25	115		675
2015-07-18	40		146	15.40.146	182	Im	yes	deepreef	59	65	24	22	86		528
2015-07-19	the farm		152	15.the farm.152	182	Im	yes	deepreef	51	65	22	19	218		418
2015-07-21	54		172	15.54.172	182	M	yes	deepreef		70	21	20	90		420
2015-08-01	54		269	15.54.269	182	M	no	deepreef		70	29	28	116		812
2015-08-01	sg10		273	15.sg10.273	182	F	yes	seagrass	30	70	26	25	70	1	650
2015-08-03	the farm		300	15.the farm.300	182	Im	yes	deepreef		70	18	23	209		414
2015-08-04	54		305	15.54.305	182	M	yes	deepreef		125	25	25	143		625
2015-07-04	sg1		17	15.sg1.17	185	F	no	seagrass	70	65	19	30	126	1	570
2015-07-19	40		155	15.40.155	186	Im	yes	deepreef	49	75	26	21	110		546
2015-07-22	cliffs		180	15.cliffs.180	186	F	yes	shallowreef	60	100	22	22	197	1	484
2015-07-25	the farm		192	15.the farm.192	188	M	yes	deepreef		100	28	22	105		616
2015-07-06	7		57	15.7.57	190	Im	yes	deepreef	44	100	22	24	100		528
2015-07-14	the farm		107	15.the farm.107	190	F	yes	shallowreef	53	100	26	29	210	1	754
2015-07-20	the farm		167	15.the farm.167	190	Im	yes	deepreef	56	105	20	23	128		460
2015-08-02	the farm		293	15.the farm.293	190	Im	yes	deepreef		45	27	26	240		702
2015-08-04	54		309	15.54.309	190	F	yes	deepreef		85	19	30	59	1	570
2015-08-05	6		312	15.6.312	190	Im	yes	shallowreef		85	17	23	240		391
2015-08-01	sg9		247	15.sg9.247	192	F	yes	seagrass		130	27	32	114	1	864
2015-08-05	6		314	15.6.314	192	M	yes	deepreef		90	22	24			528
2015-07-27	6		207	15.6.207	194	F	yes	shallowreef		80	21	27	158	1	567
2015-08-04	54		308	15.54.308	194	M	yes	deepreef		85	24	24	122		576
2015-07-06	7		55	15.7.55	196	M	no	deepreef	44	110	26	28	133		728
2015-08-04	54		306	15.54.306	198	F	no	deepreef		115	25	30	145	1	750
2015-07-05	6		26	15.6.26	199	F	yes	shallowreef	47	90	23	30	109	1	690
2015-07-04	sg1		5	15.sg1.5	200	Im	yes	seagrass	70	100	26	31	188		806
2015-07-05	sg2		35	15.sg2.35	200	F	yes	seagrass	40	55	29	26	85	1	754
2015-07-05	sg2		39	15.sg2.39	200	F	yes	seagrass	40	110	25	24	126	1	600
2015-07-13	the farm		100	15.the farm.100	200	F	yes	deepreef	53	95	29	28	96	1	812
2015-07-15	the farm		125	15.the farm.125	200	F	yes	deepreef	53	125	29	33	152	1	957
2015-07-15	the farm		126	15.the farm.126	200	F	yes	deepreef	53	120	29	34	174	1	986
2015-08-01	sg9		242	15.sg9.242	200	F	yes	seagrass		90	25	20	98	1	500
2015-07-11	54		74	15.54.74	201	F	yes	deepreef	51	95	25	37	108	1	925
2015-07-05	sg2		32	15.sg2.32	202	F	no	seagrass	40	115	29	25	78	1	725
2015-07-22	7		184	15.7.184	202	M	yes	shallowreef		120	26	29	110		754
2015-07-27	the farm		204	15.the farm.204	202	F	yes	deepreef		100	25	18	247	2	450
2015-08-02	the farm		283	15.the farm.283	203	M	yes	deepreef		100	27	28	96		756
2015-07-04	sg1		18	15.sg1.18	204	M	yes	seagrass	70	105	29	33	147		957
2015-07-11	54		81	15.54.81	204	M	no	deepreef	50	110	28	33	208		924
2015-07-25	the farm		199	15.the farm.199	204	F	no	shallowreef		170	27	24	109	3	648
2015-08-01	sg9		248	15.sg9.248	204	F	yes	seagrass		95	29	31	100	1	899
2015-07-05	6		30	15.6.30	206	F	yes	deepreef	47	75	26	28	122	1	728
2015-07-14	the farm		109	15.the farm.109	206	F	yes	deepreef	53	125	26	33	169	1	858
2015-07-14	7		119	15.7.119	206	F	yes	deepreef	54	140	25	27	195	1	675
2015-07-20	the farm		168	15.the farm.168	206	F	yes	deepreef	56	135	27	28	175	1	756
2015-07-04	sg1		16	15.sg1.16	207	F	yes	seagrass	70	130	28	32	102	1	896
2015-07-15	the farm		127	15.the farm.127	210	F	yes	deepreef	53	280	40	42	109	2	1680
2015-07-17	the farm		132	15.the farm.132	210	Im	yes	deepreef	56	120	23	34	138		782
2015-07-29	54?		218	15.54?.218	210	F	yes	deepreef		120	24	31	274	2	744
2015-07-31	the farm		231	15.the farm.231	210	Im	yes	deepreef	49	120	27	29	216		783
2015-08-01	sg9		245	15.sg9.245	210	F	yes	seagrass		130	26	25	107	1	650
2015-07-05	sg2		44	15.sg2.44	212	Im	no	seagrass	40	80	28	24	120		672
2015-07-06	7		56	15.7.56	212	F	yes	deepreef	44	135	25	25	116	1	625
2015-07-10	54		72	15.54.72	212	M	no	deepreef	61	135	25	36	116		900
2015-07-05	sg2		46	15.sg2.46	213	Im	yes	seagrass	40	115	27	25	104		675
2015-07-04	sg1		25	15.sg1.25	214	Im	yes	seagrass	70	125	29	33	116		957
2015-07-05	sg2		40	15.sg2.40	214	M	yes	seagrass	40	110	30	25	103		750
2015-07-18	40		144	15.40.144	214	F	no	deepreef	59	140	28	26	120	2	728
2015-07-22	the farm		178	15.the farm.178	214	M	yes	shallowreef		130	26	29	150		754
2015-07-25	the farm		187	15.the farm.187	214	Im	yes	deepreef		155	28	27	201		756
2015-07-04	sg1		14	15.sg1.14	215	M	yes	seagrass	70	145	26	33	118		858
2015-07-17	the farm		133	15.the farm.133	215	Im	yes	deepreef	56	135	32	35	224		1120
2015-08-02	the farm		291	15.the farm.291	215	F	no	deepreef		120	26	31	145	1	806
2015-07-04	sg1		12	15.sg1.12	216	M	yes	seagrass	70	115	30	33	98		990
2015-07-11	54		86	15.54.86	216	M	yes	deepreef	50	140	26	28	201		728
2015-07-22	7		182	15.7.182	216	M	no	deepreef		115	27	27	120		729
2015-07-18	40		149	15.40.149	217	Im	yes	deepreef	50	115	29	30	116		870
2015-07-07	7		63	15.7.63	218	M	yes	deepreef	53	130	31	25	198		775
2015-07-22	the farm		177	15.the farm.177	218	M	yes	shallowreef		130	27	32	110		864
2015-08-02	the farm		282	15.the farm.282	218	F	yes	deepreef		130	24	22	134	2	528
2015-07-07	7		62	15.7.62	220	Im	yes	shallowreef	61	125	29	26	141		754
2015-08-04	54		307	15.54.307	220	M	yes	deepreef		135	24	25	129		600
2015-08-01	sg10		270	15.sg10.270	222	Im	yes	seagrass	30	120	30	29	202		870
2015-08-03	the farm		299	15.the farm.299	222	F	yes	deepreef		135	27	26	117	1	702
2015-07-19	40		154	15.40.154	224	M	yes	deepreef	49	150	29	26	113		754
2015-07-04	6		3	15.6.3	226	F	yes	deepreef	47	160	30	36		1	1080
2015-08-04	new		304	15.new.304	226	F	no	deepreef		180	26	30	137	1	780
2015-07-31	40		241	15.40.241	227	M	yes	shallowreef		70	28	30	127		840
2015-07-17	the farm		136	15.the farm.136	228	Im	yes	deepreef	56	155	32	32	82		1024
2015-07-04	sg1		19	15.sg1.19	231	F	no	seagrass	70	115	28	38	215	1	1064
2015-07-18	40		142	15.40.142	232	F	yes	deepreef	59	105	27	27	162	1	729
2015-07-06	7		54	15.7.54	234	M	yes	deepreef	44	160	29	36	136		1044
2015-07-20	the farm		165	15.the farm.165	234	F	yes	deepreef	56	205	33	34	142	2	1122
2015-07-27	6		208	15.6.208	234	M	yes	shallowreef		205	34	33	162		1122
2015-08-01	the farm		266	15.the farm.266	234	F	yes	deepreef		120	25	29	213		725
2015-08-01	the farm		265	15.the farm.265	236	F	yes	deepreef		345	42	41	149		1722
2015-07-22	cliffs		179	15.cliffs.179	238	M	yes	shallowreef	60	165	27	35	130		945
2015-07-31	the farm		239	15.the farm.239	238	F	yes	deepreef	49	200	31	32	175	2	992
2015-07-31	the farm		229	15.the farm.229	240	F	yes	deepreef	49	165	29	31	213	2	899
2015-08-02	the farm		292	15.the farm.292	240	F	yes	deepreef		160	32	32	114	1	1024
2015-07-18	40		143	15.40.143	246	M	yes	deepreef	59	205	20	28	143		560
2015-07-06	7		53	15.7.53	247	M	yes	deepreef	44	215	32	34	152		1088
2015-07-05	sg2		42	15.sg2.42	251	M	yes	seagrass	40	200	38	32	182		1216
2015-07-28	6		213	15.6.213	252	M	yes	deepreef		195	30	29	261		870
2015-07-25	the farm		198	15.the farm.198	254	F	yes	shallowreef		235	32	33	129	3	1056
2015-07-31	the farm		240	15.the farm.240	254	F	yes	deepreef	49	200	31	34	160	3	1054
2015-08-02	the farm		289	15.the farm.289	255	F	yes	deepreef		200	38	36	214	2	1368
2015-07-28	6		209	15.6.209	256	F	yes	deepreef		235	34	30	196	3	1020
2015-07-14	the farm		114	15.the farm.114	257	F	no	deepreef	53	235	33	35	198	2	1155
2015-07-04	sg1		7	15.sg1.7	258	M	yes	seagrass	70	245	33	43	231		1419
2015-07-12	the farm		92	15.the farm.92	258	M	yes	deepreef	58	180	26	28	228		728
2015-07-20	the farm		166	15.the farm.166	262	Im	yes	deepreef	56	165	31	32	124		992
2015-07-31	the farm		235	15.the farm.235	264	F	yes	deepreef	49	260	31	34	200	2	1054
2015-07-05	sg2		38	15.sg2.38	265	M	yes	seagrass	40	205	33	33	120		1089
2015-07-04	sg1		6	15.sg1.6	266	M	yes	seagrass	70	275	38	40	135		1520
2015-08-02	the farm		281	15.the farm.281	266	F	yes	deepreef		280	38	38	151	4	1444
2015-07-18	40		148	15.40.148	268	F	yes	deepreef	50	325	35	39	137	2	1365
2015-07-31	the farm		228	15.the farm.228	268	F	yes	deepreef	49	280	28	27	158	4	756
2015-07-17	the farm		135	15.the farm.135	270	F	yes	deepreef	56	305	39	48	150	2	1872
2015-07-20	the farm		164	15.the farm.164	270	F	no	deepreef	56	205	33	34	151	2	1122
2015-07-20	the farm		169	15.the farm.169	270	F	yes	deepreef	48	250	36	34	234	3	1224
2015-07-12	sg6		90	15.sg6.90	271	M	yes	seagrass	30	225	38	32	70		1216
2015-07-08	sg4		68	15.sg4.68	272	M	no	seagrass	40	225	33	29	107		957
2015-07-11	54		85	15.54.85	272	F	yes	deepreef	50	305	32	36	145	2	1152
2015-07-31	the farm		236	15.the farm.236	272	F	yes	deepreef	49	320	34	34	103	3	1156
2015-07-15	the farm		123	15.the farm.123	274	F	yes	deepreef	53	280	35	40	210	2	1400
2015-07-18	40		139	15.40.139	278	M	yes	deepreef	59	335	38	41	200		1558
2015-08-01	the farm		261	15.the farm.261	278	F	yes	deepreef		335	41	31	285		1271
2015-07-14	7		115	15.7.115	279	M	yes	deepreef	54	320	32	35	108		1120
2015-07-04	sg1		9	15.sg1.9	281	M	yes	seagrass	70	150	28	37	180		1036
2015-07-05	sg2		43	15.sg2.43	282	M	yes	seagrass	40	320	32	33	135		1056
2015-07-07	sg3		64	15.sg3.64	282	F	yes	seagrass	50	300	40	36	100	3	1440
2015-07-14	the farm		110	15.the farm.110	282	M	yes	deepreef	53	290	37	43	98		1591
2015-07-25	the farm		191	15.the farm.191	282	F	yes	deepreef		320	39	32	128	2	1248
2015-08-01	sg10		272	15.sg10.272	282	M	yes	seagrass	30	290	41	35	109		1435
2015-08-03	the farm		303	15.the farm.303	282	F	yes	shallowreef		315	39	41	160	2	1599
2015-08-02	the farm		286	15.the farm.286	283	F	yes	deepreef		305	41	39	211	2	1599
2015-07-28	6		211	15.6.211	285	F	yes	deepreef		350	38	32	212	2	1216
2015-07-04	sg1		10	15.sg1.10	288	M	yes	seagrass	70	290	38	46	165		1748
2015-07-20	the farm		163	15.the farm.163	288	F	yes	deepreef	56	315	34	37	161	2	1258
2015-07-14	the farm		104	15.the farm.104	290	F	yes	shallowreef	53	410	33	38	99	2	1254
2015-07-15	the farm		124	15.the farm.124	290	F	yes	deepreef	53	390	41	47	156	1	1927
2015-07-20	the farm		160	15.the farm.160	290	F	yes	deepreef	56	275	36	41	180	1	1476
2015-07-20	the farm		162	15.the farm.162	290	F	yes	deepreef	56	315	36	35	192	3	1260
2015-07-25	the farm		196	15.the farm.196	292	F	yes	shallowreef		380	39	36	192	3	1404
2015-07-31	the farm		227	15.the farm.227	292	F	yes	deepreef	49	390	36	37	180	3	1332
2015-08-01	the farm		267	15.the farm.267	293	M	no	deepreef		365	40	39	247		1560
2015-07-04	sg1		20	15.sg1.20	294	M	yes	seagrass	70	335	40	44	98		1760
2015-07-06	7		50	15.7.50	294	F	no	deepreef	44	360	36	40	213	3	1440
2015-07-17	the farm		129	15.the farm.129	294	F	no	deepreef	56	265	41	46	206	1	1886
2015-08-02	the farm		287	15.the farm.287	294	F	yes	deepreef		380	41	40	195	3	1640
2015-07-11	54		84	15.54.84	296	F	no	deepreef	50	330	38	41	183	2	1558
2015-07-17	the farm		134	15.the farm.134	296	F	yes	deepreef	56	370	35	41	183	2	1435
2015-07-22	the farm		176	15.the farm.176	296	F	yes	shallowreef		390	36	40	130	3	1440
2015-07-22	cliffs		181	15.cliffs.181	296	M	yes	shallowreef	60	370	32	39	140		1248
2015-07-06	7		52	15.7.52	298	F	yes	deepreef	44	390	38	44	154	3	1672
2015-07-25	the farm		197	15.the farm.197	298	F	yes	shallowreef		365	38	36	157	2	1368
2015-08-01	sg10		276	15.sg10.276	298	M	yes	seagrass	30	235	42	42	274		1764
2015-07-15	the farm		120	15.the farm.120	299	F	yes	deepreef	53	330	40	44	236	2	1760
2015-07-06	7		51	15.7.51	300	M	no	deepreef	44	360	39	42	202		1638
2015-07-18	40		140	15.40.140	300	F	no	deepreef	59	360	39	35	217	2	1365
2015-07-25	the farm		201	15.the farm.201	300	F	yes	shallowreef		415	42	37	190	3	1554
2015-07-31	the farm		226	15.the farm.226	300	F	yes	deepreef	49	390	41	32	199	2	1312
2015-08-01	the farm		254	15.the farm.254	300	M	no	deepreef		395	38	39	223		1482
2015-08-01	the farm		263	15.the farm.263	300	F	yes	deepreef		310	37	41	263		1517
2015-08-03	the farm		296	15.the farm.296	300	F	yes	deepreef		370	27	30	214	2	810
2015-07-25	the farm		194	15.the farm.194	302	F	yes	shallowreef		405	41	44	244	2	1804
2015-07-27	the farm		202	15.the farm.202	302	F	yes	deepreef		405	38	35	213	3	1330
2015-07-28	6		210	15.6.210	302	F	yes	deepreef		375	34	34	209	3	1156
2015-07-31	the farm		222	15.the farm.222	302	F	yes	deepreef	49	375	36	34	232	3	1224
2015-07-31	the farm		230	15.the farm.230	302	F	yes	deepreef	49	340	34	39	127	2	1326
2015-08-02	the farm		278	15.the farm.278	302	M	yes	deepreef		430	39	40	214		1560
2015-08-03	the farm		302	15.the farm.302	302	F	yes	shallowreef		400	40	46	180	2	1840
2015-07-11	54		79	15.54.79	303	F	yes	deepreef	50	435	46	43	239	2	1978
2015-07-11	54		88	15.54.88	303	F	yes	deepreef	50	355	37	42	202	3	1554
2015-08-02	the farm		279	15.the farm.279	303	F	yes	deepreef		365	36	38	219	2	1368
2015-07-25	the farm		189	15.the farm.189	304	F	yes	deepreef		435	38	41	250	3	1558
2015-07-27	6		206	15.6.206	304	F	yes	shallowreef		455	42	38	115	3	1596
2015-07-18	40		141	15.40.141	306	M	yes	deepreef	59	440	43	40	142		1720
2015-07-19	the farm		151	15.the farm.151	306	F	yes	deepreef	51	390	35	32	107	2	1120
2015-08-02	the farm		280	15.the farm.280	306	F	yes	deepreef		365	33	36	199	3	1188
2015-08-03	the farm		298	15.the farm.298	306	F	yes	deepreef		410	40	42	161	3	1680
2015-07-31	the farm		221	15.the farm.221	308	F	yes	deepreef	49	420	36	44	191	2	1584
2015-07-31	the farm		225	15.the farm.225	308	F	yes	deepreef	49	410	39	41	206	3	1599
2015-08-03	the farm		301	15.the farm.301	308	F	yes	shallowreef		375	42	30	203	1	1260
2015-07-04	sg1		23	15.sg1.23	310	M	yes	seagrass	70	430	43	47	66		2021
2015-07-27	the farm		203	15.the farm.203	310	F	yes	deepreef		440	42	34	140	3	1428
2015-07-29	54?		217	15.54?.217	310	F	yes	deepreef		415	39	44	119	2	1716
2015-07-11	54		82	15.54.82	312	F	yes	deepreef	50	480	44	43	261	2	1892
2015-07-14	the farm		108	15.the farm.108	312	M	yes	deepreef	53	465	44	46	136		2024
2015-08-01	sg10		271	15.sg10.271	312	M	no	seagrass	30	385	42	43	182		1806
2015-07-17	the farm		131	15.the farm.131	314	F	yes	deepreef	56	455	45	47	122	3	2115
2015-07-31	the farm		234	15.the farm.234	314	M	yes	deepreef	49	440	40	34	182		1360
2015-07-28	6		212	15.6.212	316	F	yes	deepreef		395	41	35	149	2	1435
2015-08-01	the farm		255	15.the farm.255	316	F	no	deepreef		415	42	52	239	2	2184
2015-08-03	the farm		297	15.the farm.297	316	F	yes	deepreef		515	35	38	201	4	1330
2015-07-14	the farm		103	15.the farm.103	318	M	yes	shallowreef	53	520	43	50	212		2150
2015-08-05	6		311	15.6.311	318	M	yes	shallowreef		520	43	43	111		1849
2015-07-11	54		87	15.54.87	320	F	no	deepreef	50	460	40	41	200	2	1640
2015-07-11	54		89	15.54.89	320	F	yes	deepreef	50	455	31	40	170	3	1240
2015-07-31	the farm		224	15.the farm.224	320	F	yes	deepreef	49	410	46	40	184	2	1840
2015-08-03	the farm		295	15.the farm.295	320	F	yes	deepreef		430	43	45	200	2	1935
2015-07-08			66	15..66	324	M	yes	shallowreef	56	450	47	38	210		1786
2015-07-19	the farm		153	15.the farm.153	324	F	yes	deepreef	51	460	36	31	157	2	1116
2015-07-25	the farm		188	15.the farm.188	324	F	yes	deepreef		405	39	45	202	3	1755
2015-08-02	the farm		288	15.the farm.288	324	F	yes	deepreef		420	42	39	165	4	1638
2015-07-08	sg4		67	15.sg4.67	326	F	yes	seagrass	40	425	41	36	162	2	1476
2015-08-01	the farm		251	15.the farm.251	326	F	yes	deepreef		445	42	39	264	3	1638
2015-08-01	the farm		256	15.the farm.256	327	F	yes	deepreef		545	47	43	105	3	2021
2015-07-06	7		49	15.7.49	329	M	yes	deepreef	44	500	42	48	213		2016
2015-07-04	6		2	15.6.2	330	F	yes	deepreef	47	580	42	52		3	2184
2015-07-11	54		77	15.54.77	330	M	yes	deepreef	50	480	42	43	232		1806
2015-07-27	the farm		205	15.the farm.205	330	M	yes	deepreef		600	44	55	218		2420
2015-07-13	the farm		98	15.the farm.98	332	F	yes	deepreef	53	520	45	36	100	2	1620
2015-07-31	the farm		223	15.the farm.223	332	F	yes	deepreef	49	525	34	37	205	3	1258
2015-07-17	the farm		130	15.the farm.130	334	F	yes	deepreef	56	505	48	50	192	1	2400
2015-08-01	the farm		253	15.the farm.253	334	F	yes	deepreef		495	43	42	210	3	1806
2015-07-04	sg1		11	15.sg1.11	335	M	yes	seagrass	70	170	29	35	149		1015
2015-08-01	the farm		260	15.the farm.260	336	M	yes	deepreef		550	51	47	223		2397
2015-07-31	the farm		232	15.the farm.232	338	F	yes	deepreef	49	510	39	41	258	2	1599
2015-08-03	the farm		294	15.the farm.294	338	M	no	deepreef		495	45	47	210		2115
2015-07-11	54		80	15.54.80	340	M	yes	deepreef	50	550	41	46	127		1886
2015-08-01	the farm		268	15.the farm.268	345	M	yes	deepreef		620	48	46	99		2208
2015-08-01	the farm		252	15.the farm.252	346	M	no	deepreef		655	47	45	245		2115
2015-08-05	6		313	15.6.313	346	F	yes	deepreef		550	49	44	127	2	2156
2015-07-29	54?		216	15.54?.216	349	M	yes	deepreef		740	43	42	202		1806
2015-08-02	the farm		290	15.the farm.290	351	M	no	deepreef		650	46	48	149		2208
2015-07-04	sg1		8	15.sg1.8	352	M	yes	seagrass	70	585	48	52	153		2496
2015-07-31	the farm		238	15.the farm.238	352	M	no	deepreef	49	695	53	46	181		2438
2015-07-12			94	15..94	354	M	yes	deepreef	49	545	54	50	104		2700
2015-07-21	the farm		170	15.the farm.170	354	M	yes	deepreef		585	46	49	105		2254
2015-07-29	54?		214	15.54?.214	355	M	yes	deepreef		700	48	50	285		2400
2015-07-25	the farm		195	15.the farm.195	360	M	no	shallowreef		655	45	43	190		1935
2015-07-15	the farm		121	15.the farm.121	362	M	yes	deepreef	53	630	50	50	269		2500
2015-07-20	the farm		159	15.the farm.159	362	F	yes	deepreef	56	765	41	49	171	1	2009
2015-07-25	the farm		186	15.the farm.186	364	M	no	deepreef		805	48	51	146		2448
2015-07-31	the farm		219	15.the farm.219	368	M	yes	deepreef	49	810	41	36	233		1476
2015-07-11	54		83	15.54.83	374	M	no	deepreef	50	775	51	56	176		2856
2015-07-31	the farm		233	15.the farm.233	374	M	no	deepreef	49	670	45	50	223		2250
2015-07-12			93	15..93	376	F	no	deepreef	49	585	48	52	227	2	2496
2015-07-15	the farm		122	15.the farm.122	376	M	yes	deepreef	53	750	48	47	180		2256
2015-07-20	the farm		157	15.the farm.157	378	M	yes	deepreef	56	790	44	51	266		2244
2015-08-01	the farm		264	15.the farm.264	379	M	yes	deepreef		850	52	48	210		2496
2015-07-06	7		48	15.7.48	380	M	no	deepreef	44	770	57	52	228		2964
2015-07-29	54?		215	15.54?.215	380	M	yes	deepreef		780	53	51	269		2703
2015-08-01	the farm		262	15.the farm.262	380	M	yes	deepreef		800	52	49	213		2548
2015-07-25	the farm		190	15.the farm.190	384	M	yes	deepreef		860	57	57	183		3249
2015-07-11	54		78	15.54.78	388	M	yes	deepreef	50	685	50	51	205		2550
2015-07-20	the farm		158	15.the farm.158	390	M	yes	deepreef	56	875	46	52	260		2392
2015-08-01	the farm		250	15.the farm.250	396	M	yes	deepreef		890	56	49	227		2744
2015-08-02	the farm		277	15.the farm.277	400	F	no	deepreef		795	46	51	227	2	2346
2015-07-20	the farm		161	15.the farm.161		F	yes	deepreef	56	275	32	39	175	2	1248
2015-07-31	the farm		220	15.the farm.220		M	yes	deepreef	49	510	47	41	218		1927

## Sheet: 2016
Date	Site	ID: LF (originen)	ID	TL (mm)	Sex
2016-06-24	S1	1	16.S1.1	270
2016-06-24	S1	2	16.S1.2	225
2016-06-24	S1	3	16.S1.3	230
2016-06-24	S1	4	16.S1.4	200
2016-06-24	S1	5	16.S1.5	160
2016-06-24	S1	6	16.S1.6	150
2016-06-24	S1	7	16.S1.7	155
2016-06-24	S1	8	16.S1.8	190
2016-06-28	S2	1	16.S2.1	230
2016-06-28	S2	2	16.S2.2	260
2016-06-28	S2	3	16.S2.3	230
2016-06-28	S2	4	16.S2.4	250
2016-06-28	S2	5	16.S2.5	140
2016-06-28	S2	6	16.S2.6	87
2016-07-01	S3	1	16.S3.1	250	F
2016-07-01	S3	2	16.S3.2	260	F
2016-07-01	S3	3	16.S3.3	250	F
2016-07-01	S3	4	16.S3.4	225	M
2016-07-01	S3	5	16.S3.5	230	M
2016-07-01	S3	6	16.S3.6	200	M
2016-07-01	S3	7	16.S3.7	190	M
2016-07-01	S3	8	16.S3.8	185	F
2016-07-01	S3	9	16.S3.9	165	F
2016-07-01	S3	10	16.S3.10	105	M
2016-07-01	S3	11	16.S3.11	160	M
2016-07-03	S4	1	16.S4.1	200	M
2016-07-03	S4	2	16.S4.2	185	F
2016-07-03	S4	3	16.S4.3	250	M
2016-07-03	S4	4	16.S4.4	190	F
2016-07-03	S4	5	16.S4.5	200	M
2016-07-03	S4	6	16.S4.6	210	F
2016-07-03	S4	7	16.S4.7	250	M
2016-07-03	S4	8	16.S4.8	220	M
2016-07-03	S4	9	16.S4.9	250	F
2016-07-03	S4	10	16.S4.10	230	F
2016-07-03	S4	11	16.S4.11	200	F
2016-07-03	S4	12	16.S4.12	180	F
2016-07-03	S4	13	16.S4.13	210	F
2016-07-03	S4	14	16.S4.14	210	F
2016-07-03	S4	15	16.S4.15	160	M
2016-07-03	S4	16	16.S4.16	215	F
2016-07-03	S4	17	16.S4.17	180	M
2016-07-03	S4	18	16.S4.18	210	M
2016-07-03	S4	19	16.S4.19	280	M
2016-07-03	S4	20	16.S4.20	100	M
2016-07-03	S4	21	16.S4.21	210	F
2016-07-03	S4	22	16.S4.22	230	M
2016-07-03	S4	23	16.S4.23	210	F
2016-07-03	S4	24	16.S4.24	140	M
2016-07-03	S4	25	16.S4.25	160	F
2016-07-04	S5	1	16.S5.1	195	M
2016-07-04	S5	2	16.S5.2	180	M
2016-07-04	S5	3	16.S5.3	145	M
2016-07-04	S5	4	16.S5.4	235	M
2016-07-04	S5	5	16.S5.5	145	M
2016-07-04	S5	6	16.S5.6	175	M
2016-07-04	S5	7	16.S5.7	150	M
2016-07-07	S6	1	16.S6.1	195	M
2016-07-07	S6	2	16.S6.2	180	M
2016-07-07	S6	3	16.S6.3	145	M
2016-07-07	S6	4	16.S6.4	235	M
2016-07-07	S6	5	16.S6.5	145	M
2016-07-07	S6	6	16.S6.6	175	M
2016-07-07	S6	7	16.S6.7	150	M
2016-07-07	S7	1	16.S7.1	100	F
2016-07-11	boya 7	1	16.b7.1	250	F
2016-07-11	boya 7	2	16.b7.2	174	F
2016-07-11	boya 7	3	16.b7.3	210	F
2016-07-11	boya 7	4	16.b7.4	103	F
2016-07-11	boya 7	5	16.b7.5	185	M
2016-07-11	boya 7	6	16.b7.6	195	F
2016-07-11	boya 7	7	16.b7.7	170	F
2016-07-13	S9	1	16.S9.1	210	F
2016-07-13	S9	2	16.S9.2	300	M
2016-07-13	S9	3	16.S9.3	255	M
2016-07-13	S9	4	16.S9.4	170	F
2016-07-13	S9	5	16.S9.5	160	F
2016-07-13	S9	6	16.S9.6	95	M
2016-07-22	S10	1	16.S10.1	180	M
2016-07-22	S10	2	16.S10.2	160	F
2016-07-22	S10	3	16.S10.3	150	F
2016-07-22	S10	4	16.S10.4	130	F
2016-07-22	S10	5	16.S10.5	120	F
2016-07-22	S10	6	16.S10.6	110	F
2016-07-23	S11	1	16.S11.1	360	M
2016-07-23	S11	2	16.S11.2	330	F
2016-07-23	S11	3	16.S11.3	320	F
2016-07-23	S11	4	16.S11.4	200	F
2016-07-23	S11	5	16.S11.5	230	F
2016-07-23	S11	6	16.S11.6	170	F
2016-07-23	S11	7	16.S11.7	160	F
2016-07-23	S11	8	16.S11.8	170	M
2016-07-23	S11	9	16.S11.9	160	M
2016-07-23	S12	1	16.S12.1	300	F
2016-07-23	S12	2	16.S12.2	300	F
2016-07-23	S12	3	16.S12.3	260	F
2016-07-24	S13	1	16.S13.1	200	M
2016-07-24	S13	2	16.S13.2	360	F
2016-07-24	S13	3	16.S13.3	280	F
2016-07-24	S13	4	16.S13.4	270	M
2016-07-24	S13	5	16.S13.5	260	M
2016-07-24	S13	6	16.S13.6	330	M
2016-07-24	S13	7	16.S13.7	340	M
2016-07-24	S13	8	16.S13.8	240	F
2016-07-24	S13	9	16.S13.9	210	F
2016-07-24	S13	10	16.S13.10	210	F
2016-07-25	S14	1	16.S14.1	291	M
2016-07-25	S14	2	16.S14.2	307	M
2016-07-25	S14	3	16.S14.3	345	M
2016-07-25	S14	4	16.S14.4	292	F
2016-07-25	S14	5	16.S14.5	280	M
2016-07-25	S14	6	16.S14.6	270	F
2016-07-25	S14	7	16.S14.7	280	M
2016-07-25	S14	8	16.S14.8	278	M
2016-07-25	S14	9	16.S14.9	192	M
2016-07-25	S14	10	16.S14.10	231	M
2016-07-25	S14	11	16.S14.11	260	F
2016-07-25	S14	12	16.S14.12	210	M
2016-07-25	S14	13	16.S14.13	210	F
2016-07-25	S14	14	16.S14.14	110	F
2016-07-25	S14	15	16.S14.15	200	F
2016-07-25	S14	16	16.S14.16	200	F
2016-07-30	S15	1	16.b7.1	322	M
2016-07-30	S15	2	16.b7.2	300	M
2016-07-30	S15	3	16.b7.3	257	F
2016-07-31	boya 48	1	16.b48.1	222	F
2016-07-31	boya 48	2	16.b48.2	206	M
2016-08-02	boya 36	1	16.b36.1	220	M
2016-08-02	boya 36	2	16.b36.2	335	F
2016-08-02	boya 36	3	16.b36.3	267	M
2016-08-02	boya 36	4	16.b36.4	225	F
2016-08-05	S18	1	16.S18.1	235	F
2016-08-05	S18	2	16.S18.2	192	M
2016-08-05	S18	3	16.S18.3	330	M
2016-08-08	S19	1	16.S19.1	240	F
2016-08-08	S19	2	16.S19.2	220	F
2016-08-08	S19	3	16.S19.3	190	M
2016-08-08	S19	4	16.S19.4	290	M
2016-08-08	S19	5	16.S19.5	125	Im
2016-08-08	S19	6	16.S19.6	290	F
2016-08-08	S19	7	16.S19.7	365	M
2016-08-08	S19	8	16.S19.8	255	M
2016-08-08	S19	9	16.S19.9	310	F
2016-08-08	S19	10	16.S19.10	210	M
2016-08-08	S19	11	16.S19.11	310	M
2016-08-08	S19	12	16.S19.12	265	M
2016-08-08	S19	13	16.S19.13	250	M
2016-08-08	S19	14	16.S19.14	160	F
2016-08-08	S19	15	16.S19.15	250	M
2016-08-08	S19	16	16.S19.16	210	F
2016-08-08	S19	17	16.S19.17	225	M
2016-08-08	S19	18	16.S19.18	160	F
2016-08-08	S19	19	16.S19.19	160	M

## Sheet: Prey-mouth size
Site	ID	Gapewidth.mm	GapeLength.mm	Gapewidth x GapeLength	TL (mm)		ID	TL (mm)	Size mean	Gapewidth x GapeLength
6	15.6.1	20	26	520	160		15..137	130	19	380
6	15.6.128	25	19	475	176		15..94	354	48	2700
6	15.6.2	42	52	2184	330		15..96	182	31.5	675
6	15.6.206	42	38	1596	304		15.40.139	278	26	1558
6	15.6.207	21	27	567	194		15.40.141	306	52	1720
6	15.6.208	34	33	1122	234		15.40.142	232	35	729
6	15.6.209	34	30	1020	256		15.40.143	246	43	560
6	15.6.210	34	34	1156	302		15.40.147	92	22	121
6	15.6.211	38	32	1216	285		15.40.148	268	56.5	1365
6	15.6.212	41	35	1435	316		15.40.149	217	16	870
6	15.6.213	30	29	870	252		15.40.155	186	31	546
6	15.6.26	23	30	690	199		15.40.156	174	77	456
6	15.6.27	23	24	552	181		15.40.241	227	11	840
6	15.6.28	20	22	440	164		15.54.174	138	28	306
6	15.6.29	19	20	380	158		15.54.305	182	9	625
6	15.6.3	30	36	1080	226		15.54.307	220	13.25	600
6	15.6.30	26	28	728	206		15.54.73	168	19	576
6	15.6.31	22	22	484	182		15.54.75	180	26	396
6	15.6.311	43	43	1849	318		15.54.76	181	16.6667	672
6	15.6.312	17	23	391	190		15.54.77	330	19.6667	1806
6	15.6.313	49	44	2156	346		15.54.78	388	16	2550
6	15.6.314	22	24	528	192		15.54.79	303	23.1667	1978
7	15.7.102	26	19	494	176		15.54.82	312	20.6667	1892
7	15.7.115	32	35	1120	279		15.54.85	272	18	1152
7	15.7.116	24	25	600	162		15.54.86	216	6	728
7	15.7.117	24	21	504	172		15.54.88	303	15	1554
7	15.7.118	22	26	572	172		15.54.89	320	14.3	1240
7	15.7.119	25	27	675	206		15.54?.214	355	14	2400
7	15.7.182	27	27	729	216		15.54?.215	380	19	2703
7	15.7.183	22	21	462	180		15.54?.216	349	34.6667	1806
7	15.7.184	26	29	754	202		15.54?.217	310	11	1716
7	15.7.185	21	26	546	174		15.54?.218	210	21	744
7	15.7.48	57	52	2964	380		15.6.1	160	20	520
7	15.7.49	42	48	2016	329		15.6.128	176	25	475
7	15.7.50	36	40	1440	294		15.6.2	330	19	2184
7	15.7.51	39	42	1638	300		15.6.206	304	45.3333	1596
7	15.7.52	38	44	1672	298		15.6.207	194	26	567
7	15.7.53	32	34	1088	247		15.6.208	234	11.3333	1122
7	15.7.54	29	36	1044	234		15.6.209	256	20	1020
7	15.7.55	26	28	728	196		15.6.210	302	32.25	1156
7	15.7.56	25	25	625	212		15.6.211	285	18.3333	1216
7	15.7.57	22	24	528	190		15.6.212	316	31.5	1435
7	15.7.58	20	21	420	167		15.6.26	199	18	690
7	15.7.59	21	20	420	170		15.6.27	181	28.5	552
7	15.7.60	17	19	323	162		15.6.28	164	11.1429	440
7	15.7.61	17	18	306	158		15.6.29	158	13	380
7	15.7.62	29	26	754	220		15.6.3	226	15	1080
7	15.7.63	31	25	775	218		15.6.30	206	13	728
40	15.40.139	38	41	1558	278		15.6.31	182	14.5714	484
40	15.40.140	39	35	1365	300		15.6.311	318	50.6667	1849
40	15.40.141	43	40	1720	306		15.6.312	190	17	391
40	15.40.142	27	27	729	232		15.6.313	346	19.5	2156
40	15.40.143	20	28	560	246		15.7.102	176	16	494
40	15.40.144	28	26	728	214		15.7.115	279	22	1120
40	15.40.145	21	22	462	162		15.7.118	172	9.33333	572
40	15.40.146	24	22	528	182		15.7.119	206	30	675
40	15.40.147	11	11	121	92		15.7.184	202	24	754
40	15.40.148	35	39	1365	268		15.7.185	174	88	546
40	15.40.149	29	30	870	217		15.7.54	234	34	1044
40	15.40.150	24	27	648	172		15.7.56	212	22.6667	625
40	15.40.154	29	26	754	224		15.7.60	162	20	323
40	15.40.155	26	21	546	186		15.7.61	158	10	306
40	15.40.156	24	19	456	174		15.7.62	220	28.5	754
40	15.40.241	28	30	840	227		15.cliffs.180	186	31.6	484
54	15.54.172	21	20	420	182		15.cliffs.181	296	17.5556	1248
54	15.54.173	21	19	399	168		15.sg1.10	288	21.8	1748
54	15.54.174	17	18	306	138		15.sg1.13	164	17.6667	567
54	15.54.175	24	19	456	172		15.sg1.14	215	14.5	858
54	15.54.269	29	28	812	182		15.sg1.16	207	10	896
54	15.54.305	25	25	625	182		15.sg1.20	294	60.7143	1760
54	15.54.306	25	30	750	198		15.sg1.21	156	17.75	336
54	15.54.307	24	25	600	220		15.sg1.22	128	19	288
54	15.54.308	24	24	576	194		15.sg1.23	310	129	2021
54	15.54.309	19	30	570	190		15.sg1.24	148	4	288
54	15.54.310	8	10	80	102		15.sg1.25	214	34	957
54	15.54.72	25	36	900	212		15.sg1.4	180	35	588
54	15.54.73	24	24	576	168		15.sg1.5	200	11	806
54	15.54.74	25	37	925	201		15.sg1.6	266	38	1520
54	15.54.75	22	18	396	180		15.sg1.7	258	41.6667	1419
54	15.54.76	24	28	672	181		15.sg1.8	352	95	2496
54	15.54.77	42	43	1806	330		15.sg1.9	281	24	1036
54	15.54.78	50	51	2550	388		15.sg10.272	282	44	1435
54	15.54.79	46	43	1978	303		15.sg10.273	182	23.5	650
54	15.54.80	41	46	1886	340		15.sg2.36	153	27.5	340
54	15.54.81	28	33	924	204		15.sg2.37	100	14	120
54	15.54.82	44	43	1892	312		15.sg2.39	200	12.5	600
54	15.54.83	51	56	2856	374		15.sg2.40	214	21	750
54	15.54.84	38	41	1558	296		15.sg2.41	180	31.6667	360
54	15.54.85	32	36	1152	272		15.sg2.43	282	14	1056
54	15.54.86	26	28	728	216		15.sg3.64	282	44.3333	1440
54	15.54.87	40	41	1640	320		15.sg3.65	150	5	300
54	15.54.88	37	42	1554	303		15.sg4.67	326	47.25	1476
54	15.54.89	31	40	1240	320		15.sg4.70	166	10.1818	414
54?	15.54?.214	48	50	2400	355		15.sg4.71	173	48	456
54?	15.54?.215	53	51	2703	380		15.sg6.90	271	13	1216
54?	15.54?.216	43	42	1806	349		15.sg6.91	120	13	210
54?	15.54?.217	39	44	1716	310		15.sg9.242	200	33	500
54?	15.54?.218	24	31	744	210		15.sg9.243	178	22	418
cliffs	15.cliffs.179	27	35	945	238		15.sg9.244	178	9	462
cliffs	15.cliffs.180	22	22	484	186		15.sg9.245	210	38	650
cliffs	15.cliffs.181	32	39	1248	296		15.sg9.246	174	10	399
new	15.new.304	26	30	780	226		15.sg9.247	192	14.3333	864
sg1	15.sg1.10	38	46	1748	288		15.sg9.248	204	30.75	899
sg1	15.sg1.11	29	35	1015	335		15.sg9.249	176	18.0833	650
sg1	15.sg1.12	30	33	990	216		15.the farm.100	200	24	812
sg1	15.sg1.13	21	27	567	164		15.the farm.101	180	16.8333	616
sg1	15.sg1.14	26	33	858	215		15.the farm.103	318	31.8667	2150
sg1	15.sg1.15	23	28	644	176		15.the farm.104	290	18.6	1254
sg1	15.sg1.16	28	32	896	207		15.the farm.107	190	13.5	754
sg1	15.sg1.17	19	30	570	185		15.the farm.108	312	12	2024
sg1	15.sg1.18	29	33	957	204		15.the farm.109	206	17.5	858
sg1	15.sg1.19	28	38	1064	231		15.the farm.113	179	15	624
sg1	15.sg1.20	40	44	1760	294		15.the farm.120	299	18.4706	1760
sg1	15.sg1.21	16	21	336	156		15.the farm.121	362	21.3077	2500
sg1	15.sg1.22	16	18	288	128		15.the farm.122	376	34	2256
sg1	15.sg1.23	43	47	2021	310		15.the farm.123	274	19.5	1400
sg1	15.sg1.24	16	18	288	148		15.the farm.124	290	16	1927
sg1	15.sg1.25	29	33	957	214		15.the farm.125	200	24	957
sg1	15.sg1.4	21	28	588	180		15.the farm.126	200	21.3333	986
sg1	15.sg1.5	26	31	806	200		15.the farm.127	210	21.7143	1680
sg1	15.sg1.6	38	40	1520	266		15.the farm.130	334	13	2400
sg1	15.sg1.7	33	43	1419	258		15.the farm.131	314	22	2115
sg1	15.sg1.8	48	52	2496	352		15.the farm.134	296	21.3333	1435
sg1	15.sg1.9	28	37	1036	281		15.the farm.136	228	13.5	1024
sg10	15.sg10.270	30	29	870	222		15.the farm.151	306	26	1120
sg10	15.sg10.271	42	43	1806	312		15.the farm.152	182	20	418
sg10	15.sg10.272	41	35	1435	282		15.the farm.153	324	21	1116
sg10	15.sg10.273	26	25	650	182		15.the farm.157	378	32.3333	2244
sg10	15.sg10.274	12	15	180	139		15.the farm.158	390	32.6667	2392
sg10	15.sg10.275	23	22	506	180		15.the farm.159	362	16	2009
sg10	15.sg10.276	42	42	1764	298		15.the farm.160	290	34	1476
sg2	15.sg2.32	29	25	725	202		15.the farm.161		30.75	1248
sg2	15.sg2.33	20	18	360	150		15.the farm.162	290	18	1260
sg2	15.sg2.34	18	18	324	142		15.the farm.163	288	21.5	1258
sg2	15.sg2.35	29	26	754	200		15.the farm.165	234	18	1122
sg2	15.sg2.36	20	17	340	153		15.the farm.166	262	20.25	992
sg2	15.sg2.37	12	10	120	100		15.the farm.167	190	20.5	460
sg2	15.sg2.38	33	33	1089	265		15.the farm.168	206	22.6667	756
sg2	15.sg2.39	25	24	600	200		15.the farm.170	354	14	2254
sg2	15.sg2.40	30	25	750	214		15.the farm.171	174	17.75	432
sg2	15.sg2.41	24	15	360	180		15.the farm.176	296	32.5	1440
sg2	15.sg2.42	38	32	1216	251		15.the farm.177	218	25.6667	864
sg2	15.sg2.43	32	33	1056	282		15.the farm.178	214	16	754
sg2	15.sg2.44	28	24	672	212		15.the farm.187	214	20	756
sg2	15.sg2.45	24	20	480	182		15.the farm.188	324	17.5	1755
sg2	15.sg2.46	27	25	675	213		15.the farm.190	384	38	3249
sg2	15.sg2.47	22	20	440	180		15.the farm.192	188	16	616
sg3	15.sg3.64	40	36	1440	282		15.the farm.194	302	12.0769	1804
sg3	15.sg3.65	20	15	300	150		15.the farm.196	292	24	1404
sg4	15.sg4.67	41	36	1476	326		15.the farm.197	298	13.25	1368
sg4	15.sg4.68	33	29	957	272		15.the farm.198	254	9.66667	1056
sg4	15.sg4.69	22	21	462	162		15.the farm.200	176	27	480
sg4	15.sg4.70	23	18	414	166		15.the farm.201	300	20	1554
sg4	15.sg4.71	24	19	456	173		15.the farm.202	302	22.5	1330
sg6	15.sg6.90	38	32	1216	271		15.the farm.203	310	18.7	1428
sg6	15.sg6.91	15	14	210	120		15.the farm.204	202	16	450
sg9	15.sg9.242	25	20	500	200		15.the farm.205	330	20.5	2420
sg9	15.sg9.243	22	19	418	178		15.the farm.219	368	40.5	1476
sg9	15.sg9.244	22	21	462	178		15.the farm.220		13	1927
sg9	15.sg9.245	26	25	650	210		15.the farm.221	308	20.2727	1584
sg9	15.sg9.246	21	19	399	174		15.the farm.222	302	14	1224
sg9	15.sg9.247	27	32	864	192		15.the farm.223	332	32.5	1258
sg9	15.sg9.248	29	31	899	204		15.the farm.224	320	16	1840
sg9	15.sg9.249	25	26	650	176		15.the farm.225	308	24	1599
the farm	15.the farm.100	29	28	812	200		15.the farm.226	300	10.5	1312
the farm	15.the farm.101	28	22	616	180		15.the farm.227	292	13.1818	1332
the farm	15.the farm.103	43	50	2150	318		15.the farm.228	268	13.3333	756
the farm	15.the farm.104	33	38	1254	290		15.the farm.229	240	13.5	899
the farm	15.the farm.105	21	21	441	174		15.the farm.230	302	18	1326
the farm	15.the farm.106	16	25	400	164		15.the farm.231	210	21	783
the farm	15.the farm.107	26	29	754	190		15.the farm.232	338	16.1429	1599
the farm	15.the farm.108	44	46	2024	312		15.the farm.234	314	13.1667	1360
the farm	15.the farm.109	26	33	858	206		15.the farm.235	264	17.5556	1054
the farm	15.the farm.110	37	43	1591	282		15.the farm.236	272	34.6667	1156
the farm	15.the farm.111	22	26	572	153		15.the farm.237	172	12	506
the farm	15.the farm.112	15	21	315	152		15.the farm.239	238	18.5	992
the farm	15.the farm.113	24	26	624	179		15.the farm.240	254	19.4286	1054
the farm	15.the farm.114	33	35	1155	257		15.the farm.250	396	21.5	2744
the farm	15.the farm.120	40	44	1760	299		15.the farm.251	326	22.2143	1638
the farm	15.the farm.121	50	50	2500	362		15.the farm.253	334	24.4444	1806
the farm	15.the farm.122	48	47	2256	376		15.the farm.256	327	26.1667	2021
the farm	15.the farm.123	35	40	1400	274		15.the farm.257	168	15.3333	528
the farm	15.the farm.124	41	47	1927	290		15.the farm.258	169	13.75	528
the farm	15.the farm.125	29	33	957	200		15.the farm.260	336	12	2397
the farm	15.the farm.126	29	34	986	200		15.the farm.261	278	24.25	1271
the farm	15.the farm.127	40	42	1680	210		15.the farm.262	380	28.6667	2548
the farm	15.the farm.129	41	46	1886	294		15.the farm.263	300	21.6667	1517
the farm	15.the farm.130	48	50	2400	334		15.the farm.264	379	21	2496
the farm	15.the farm.131	45	47	2115	314		15.the farm.265	236	27.5714	1722
the farm	15.the farm.132	23	34	782	210		15.the farm.266	234	42	725
the farm	15.the farm.133	32	35	1120	215		15.the farm.268	345	22.6	2208
the farm	15.the farm.134	35	41	1435	296		15.the farm.278	302	19	1560
the farm	15.the farm.135	39	48	1872	270		15.the farm.279	303	19.375	1368
the farm	15.the farm.136	32	32	1024	228		15.the farm.280	306	13	1188
the farm	15.the farm.151	35	32	1120	306		15.the farm.281	266	19.8333	1444
the farm	15.the farm.152	22	19	418	182		15.the farm.282	218	14.5	528
the farm	15.the farm.153	36	31	1116	324		15.the farm.283	203	31	756
the farm	15.the farm.157	44	51	2244	378		15.the farm.286	283	10.5	1599
the farm	15.the farm.158	46	52	2392	390		15.the farm.288	324	22.2857	1638
the farm	15.the farm.159	41	49	2009	362		15.the farm.292	240	23	1024
the farm	15.the farm.160	36	41	1476	290		15.the farm.293	190	21	702
the farm	15.the farm.161	32	39	1248			15.the farm.295	320	18.5556	1935
the farm	15.the farm.162	36	35	1260	290		15.the farm.296	300	17.5	810
the farm	15.the farm.163	34	37	1258	288		15.the farm.297	316	30.6667	1330
the farm	15.the farm.164	33	34	1122	270		15.the farm.298	306	14.125	1680
the farm	15.the farm.165	33	34	1122	234		15.the farm.299	222	6	702
the farm	15.the farm.166	31	32	992	262		15.the farm.301	308	10	1260
the farm	15.the farm.167	20	23	460	190		15.the farm.302	302	19.5	1840
the farm	15.the farm.168	27	28	756	206		15.the farm.303	282	14.375	1599
the farm	15.the farm.169	36	34	1224	270		15.the farm.92	258	31	728
the farm	15.the farm.170	46	49	2254	354		15.the farm.98	332	33.5	1620
the farm	15.the farm.171	24	18	432	174		15.the farm.99	168	24	624
the farm	15.the farm.176	36	40	1440	296
the farm	15.the farm.177	27	32	864	218
the farm	15.the farm.178	26	29	754	214
the farm	15.the farm.186	48	51	2448	364
the farm	15.the farm.187	28	27	756	214
the farm	15.the farm.188	39	45	1755	324
the farm	15.the farm.189	38	41	1558	304
the farm	15.the farm.190	57	57	3249	384
the farm	15.the farm.191	39	32	1248	282
the farm	15.the farm.192	28	22	616	188
the farm	15.the farm.193	35	22	770	172
the farm	15.the farm.194	41	44	1804	302
the farm	15.the farm.195	45	43	1935	360
the farm	15.the farm.196	39	36	1404	292
the farm	15.the farm.197	38	36	1368	298
the farm	15.the farm.198	32	33	1056	254
the farm	15.the farm.199	27	24	648	204
the farm	15.the farm.200	24	20	480	176
the farm	15.the farm.201	42	37	1554	300
the farm	15.the farm.202	38	35	1330	302
the farm	15.the farm.203	42	34	1428	310
the farm	15.the farm.204	25	18	450	202
the farm	15.the farm.205	44	55	2420	330
the farm	15.the farm.219	41	36	1476	368
the farm	15.the farm.220	47	41	1927
the farm	15.the farm.221	36	44	1584	308
the farm	15.the farm.222	36	34	1224	302
the farm	15.the farm.223	34	37	1258	332
the farm	15.the farm.224	46	40	1840	320
the farm	15.the farm.225	39	41	1599	308
the farm	15.the farm.226	41	32	1312	300
the farm	15.the farm.227	36	37	1332	292
the farm	15.the farm.228	28	27	756	268
the farm	15.the farm.229	29	31	899	240
the farm	15.the farm.230	34	39	1326	302
the farm	15.the farm.231	27	29	783	210
the farm	15.the farm.232	39	41	1599	338
the farm	15.the farm.233	45	50	2250	374
the farm	15.the farm.234	40	34	1360	314
the farm	15.the farm.235	31	34	1054	264
the farm	15.the farm.236	34	34	1156	272
the farm	15.the farm.237	23	22	506	172
the farm	15.the farm.238	53	46	2438	352
the farm	15.the farm.239	31	32	992	238
the farm	15.the farm.240	31	34	1054	254
the farm	15.the farm.250	56	49	2744	396
the farm	15.the farm.251	42	39	1638	326
the farm	15.the farm.252	47	45	2115	346
the farm	15.the farm.253	43	42	1806	334
the farm	15.the farm.254	38	39	1482	300
the farm	15.the farm.255	42	52	2184	316
the farm	15.the farm.256	47	43	2021	327
the farm	15.the farm.257	24	22	528	168
the farm	15.the farm.258	22	24	528	169
the farm	15.the farm.259	25	24	600	171
the farm	15.the farm.260	51	47	2397	336
the farm	15.the farm.261	41	31	1271	278
the farm	15.the farm.262	52	49	2548	380
the farm	15.the farm.263	37	41	1517	300
the farm	15.the farm.264	52	48	2496	379
the farm	15.the farm.265	42	41	1722	236
the farm	15.the farm.266	25	29	725	234
the farm	15.the farm.267	40	39	1560	293
the farm	15.the farm.268	48	46	2208	345
the farm	15.the farm.277	46	51	2346	400
the farm	15.the farm.278	39	40	1560	302
the farm	15.the farm.279	36	38	1368	303
the farm	15.the farm.280	33	36	1188	306
the farm	15.the farm.281	38	38	1444	266
the farm	15.the farm.282	24	22	528	218
the farm	15.the farm.283	27	28	756	203
the farm	15.the farm.284	22	28	616	180
the farm	15.the farm.285	12	18	216	119
the farm	15.the farm.286	41	39	1599	283
the farm	15.the farm.287	41	40	1640	294
the farm	15.the farm.288	42	39	1638	324
the farm	15.the farm.289	38	36	1368	255
the farm	15.the farm.290	46	48	2208	351
the farm	15.the farm.291	26	31	806	215
the farm	15.the farm.292	32	32	1024	240
the farm	15.the farm.293	27	26	702	190
the farm	15.the farm.294	45	47	2115	338
the farm	15.the farm.295	43	45	1935	320
the farm	15.the farm.296	27	30	810	300
the farm	15.the farm.297	35	38	1330	316
the farm	15.the farm.298	40	42	1680	306
the farm	15.the farm.299	27	26	702	222
the farm	15.the farm.300	18	23	414	182
the farm	15.the farm.301	42	30	1260	308
the farm	15.the farm.302	40	46	1840	302
the farm	15.the farm.303	39	41	1599	282
the farm	15.the farm.92	26	28	728	258
the farm	15.the farm.98	45	36	1620	332
the farm	15.the farm.99	24	26	624	168
	15..137	19	20	380	130
	15..138	25	24	600	175
	15..66	47	38	1786	324
	15..93	48	52	2496	376
	15..94	54	50	2700	354
	15..95	20	21	420	166
	15..96	27	25	675	182
	15..97	25	24	600	180

## Sheet: Prey size 
Date	Site	ID	Stomach item type	Size.mm	Talla promedio
15	6	15.6.1	fish	20	20
15	6	15.6.1	fish
15	6	15.6.128	fish	21	25
15	6	15.6.128	fish	29
15	6	15.6.2	fish	16	19
15	6	15.6.2	fish	22
15	6	15.6.206	fish	76	45.3333
15	6	15.6.206	fish	48
15	6	15.6.206	fish	41
15	6	15.6.206	fish	52
15	6	15.6.206	fish	29
15	6	15.6.206	fish	26
15	6	15.6.207	fish	26	26
15	6	15.6.207	unknown	??
15	6	15.6.208	fish	11	11.3333
15	6	15.6.208	fish	14
15	6	15.6.208	fish	9
15	6	15.6.209	fish	18	20
15	6	15.6.209	fish	22
15	6	15.6.210	shrimp
15	6	15.6.210	shrimp	28	33.6667
15	6	15.6.210	fish	40
15	6	15.6.210	fish	40
15	6	15.6.210	fish	21
15	6	15.6.211	fish	12	18.3333
15	6	15.6.211	fish	23
15	6	15.6.211	fish	20
15	6	15.6.212	fish	43	31.5
15	6	15.6.212	fish
15	6	15.6.212	fish	20
15	6	15.6.213	fish
15	6	15.6.26	fish	29	18
15	6	15.6.26	fish	22
15	6	15.6.26	fish	18
15	6	15.6.26	fish	10
15	6	15.6.26	fish	11
15	6	15.6.27	fish	23	28.5
15	6	15.6.27	fish	34
15	6	15.6.28	shrimp	13	10.6364
15	6	15.6.28	shrimp	17
15	6	15.6.28	shrimp	9
15	6	15.6.28	fish
15	6	15.6.28	fish	8
15	6	15.6.28	fish	7
15	6	15.6.28	fish	12
15	6	15.6.28	fish	10
15	6	15.6.28	fish	9
15	6	15.6.28	fish	8
15	6	15.6.28	fish	7
15	6	15.6.28	fish	6
15	6	15.6.28	fish	21
15	6	15.6.28	fish	20
15	6	15.6.28	fish	9
15	6	15.6.29	fish
15	6	15.6.29	shrimp	13
15	6	15.6.3	fish	15	15
15	6	15.6.30	shrimp	13
15	6	15.6.31	fish	10	15.8
15	6	15.6.31	fish	18
15	6	15.6.31	fish	12
15	6	15.6.31	fish	19
15	6	15.6.31	fish	20
15	6	15.6.31	shrimp	9
15	6	15.6.31	shrimp	14
15	6	15.6.311	shrimp	38	57
15	6	15.6.311	fish	52
15	6	15.6.311	fish	62
15	6	15.6.312	fish	28	17
15	6	15.6.312	fish	15
15	6	15.6.312	fish	13
15	6	15.6.312	fish	12
15	6	15.6.313	fish	15	19.5
15	6	15.6.313	fish	24
15	6	15.6.314	shrimp
15	7	15.7.102	fish	16	19
15	7	15.7.115	fish	22	22
15	7	15.7.117	fish
15	7	15.7.118	shrimp	8	11
15	7	15.7.118	fish	11
15	7	15.7.118	fish	7
15	7	15.7.118	fish	16
15	7	15.7.118	crab	4
15	7	15.7.118	fish	10
15	7	15.7.119	fish		30
15	7	15.7.119	fish	30
15	7	15.7.183	unknown
15	7	15.7.184	fish	24	24
15	7	15.7.185	fish	88	88
15	7	15.7.49	fish
15	7	15.7.52	fish
15	7	15.7.53	shrimp
15	7	15.7.54	fish	44	44
15	7	15.7.54	shrimp	24
15	7	15.7.56	shrimp
15	7	15.7.56	seaweed	24
15	7	15.7.56	seaweed	23
15	7	15.7.56	seaweed	21
15	7	15.7.57	shrimp
15	7	15.7.60	fish	20	20
15	7	15.7.60	shrimp
15	7	15.7.61	shrimp	10
15	7	15.7.62	fish	27	28.5
15	7	15.7.62	fish	30
15	7	15.7.63	shrimp
15	40	15.40.139	fish	26	26
15	40	15.40.141	fish	52	52
15	40	15.40.141	fish
15	40	15.40.142	fish	35	35
15	40	15.40.142	fish
15	40	15.40.143	fish	43	43
15	40	15.40.145	fish
15	40	15.40.146	shrimp
15	40	15.40.147	shrimp	22
15	40	15.40.148	fish	57	56.5
15	40	15.40.148	fish	56
15	40	15.40.149	shrimp	10	22
15	40	15.40.149	fish	22
15	40	15.40.150	fish
15	40	15.40.154	fish
15	40	15.40.155	fish	31	31
15	40	15.40.156	fish	77	77
15	40	15.40.241	fish	11	11
15	54	15.54.172	shrimp
15	54	15.54.174	shrimp	29	27.5
15	54	15.54.174	fish	20
15	54	15.54.174	fish	35
15	54	15.54.175	unknown
15	54	15.54.214	fish	18	14
15	54	15.54.214	fish	10
15	54	15.54.215	fish	19	19
15	54	15.54.216	fish	24	34.6667
15	54	15.54.216	fish	15
15	54	15.54.216	fish	65
15	54	15.54.217	fish		11
15	54	15.54.217	fish	8
15	54	15.54.217	fish	3
15	54	15.54.217	fish	14
15	54	15.54.217	fish	6
15	54	15.54.217	fish	11
15	54	15.54.217	fish	9
15	54	15.54.217	fish	6
15	54	15.54.217	fish	31
15	54	15.54.217	fish	14
15	54	15.54.217	fish	8
15	54	15.54.218	fish	21	24.6667
15	54	15.54.218	fish	31
15	54	15.54.218	fish	22
15	54	15.54.218	shrimp	10
15	54	15.54.305	fish	9	9
15	54	15.54.305	fish
15	54	15.54.307	fish	29	13.25
15	54	15.54.307	fish	6
15	54	15.54.307	fish	9
15	54	15.54.307	fish	9
15	54	15.54.307	fish
15	54	15.54.308	fish
15	54	15.54.309	fish
15	54	15.54.73	fish	19	19
15	54	15.54.73	fish
15	54	15.54.74	fish
15	54	15.54.75	crab	26
15	54	15.54.76	shrimp	10	22.6667
15	54	15.54.76	shrimp	13
15	54	15.54.76	shrimp	9
15	54	15.54.76	fish	24
15	54	15.54.76	fish	19
15	54	15.54.76	fish	25
15	54	15.54.77	fish	25	19.6667
15	54	15.54.77	fish	12
15	54	15.54.77	fish	22
15	54	15.54.78	fish	16	16
15	54	15.54.79	fish	17	23.1667
15	54	15.54.79	fish	17
15	54	15.54.79	fish	19
15	54	15.54.79	fish	29
15	54	15.54.79	fish	18
15	54	15.54.79	fish	39
15	54	15.54.80	fish
15	54	15.54.82	fish	20	20.6667
15	54	15.54.82	fish	29
15	54	15.54.82	fish	11
15	54	15.54.82	fish	20
15	54	15.54.82	fish	16
15	54	15.54.82	fish	28
15	54	15.54.85	fish	19	18
15	54	15.54.85	fish	28
15	54	15.54.85	fish	15
15	54	15.54.85	fish	16
15	54	15.54.85	fish	20
15	54	15.54.85	fish	14
15	54	15.54.85	fish	14
15	54	15.54.86	fish	6	6
15	54	15.54.88	fish	15	15
15	54	15.54.88	fish	14
15	54	15.54.88	fish	16
15	54	15.54.88	fish	15
15	54	15.54.89	fish	20	14.3
15	54	15.54.89	fish	7
15	54	15.54.89	fish	12
15	54	15.54.89	fish	8
15	54	15.54.89	fish	8
15	54	15.54.89	fish	15
15	54	15.54.89	fish	15
15	54	15.54.89	fish	21
15	54	15.54.89	fish	27
15	54	15.54.89	fish	10
15	cliffs	15.cliffs.179	fish
15	cliffs	15.cliffs.180	fish	46	31.6
15	cliffs	15.cliffs.180	fish	37
15	cliffs	15.cliffs.180	fish	33
15	cliffs	15.cliffs.180	fish	15
15	cliffs	15.cliffs.180	fish	27
15	cliffs	15.cliffs.181	fish	10
15	cliffs	15.cliffs.181	fish	28	17.5556
15	cliffs	15.cliffs.181	fish	18
15	cliffs	15.cliffs.181	fish	15
15	cliffs	15.cliffs.181	fish	14
15	cliffs	15.cliffs.181	fish	17
15	cliffs	15.cliffs.181	fish	12
15	cliffs	15.cliffs.181	fish	11
15	cliffs	15.cliffs.181	fish	28
15	cliffs	15.cliffs.181	fish	15
15	sg1	15.sg1.10	fish	21	21.8
15	sg1	15.sg1.10	fish	26
15	sg1	15.sg1.10	fish	19
15	sg1	15.sg1.10	fish	22
15	sg1	15.sg1.10	fish	21
15	sg1	15.sg1.11	fish
15	sg1	15.sg1.12	fish
15	sg1	15.sg1.13	fish	18	17.6667
15	sg1	15.sg1.13	fish	15
15	sg1	15.sg1.13	fish	20
15	sg1	15.sg1.14	fish	14	14.5
15	sg1	15.sg1.14	fish	15
15	sg1	15.sg1.15	fish
15	sg1	15.sg1.16	fish	10	10
15	sg1	15.sg1.18	fish
15	sg1	15.sg1.20	seagrass	79	50
15	sg1	15.sg1.20	seagrass	98
15	sg1	15.sg1.20	seagrass	48
15	sg1	15.sg1.20	fish	41
15	sg1	15.sg1.20	fish	52
15	sg1	15.sg1.20	fish	77
15	sg1	15.sg1.20	fish	30
15	sg1	15.sg1.20	fish
15	sg1	15.sg1.21	fish	17	17.75
15	sg1	15.sg1.21	fish	14
15	sg1	15.sg1.21	fish	21
15	sg1	15.sg1.21	fish	19
15	sg1	15.sg1.22	fish	18	19
15	sg1	15.sg1.22	fish	20
15	sg1	15.sg1.23	fish	129	129
15	sg1	15.sg1.24	snail	4
15	sg1	15.sg1.25	fish	34	34
15	sg1	15.sg1.4	seagrass	34	36
15	sg1	15.sg1.4	fish	36
15	sg1	15.sg1.5	fish	11	11
15	sg1	15.sg1.6	snail	14	62
15	sg1	15.sg1.6	fish	62
15	sg1	15.sg1.7	fish	60	41.6667
15	sg1	15.sg1.7	fish	30
15	sg1	15.sg1.7	fish	35
15	sg1	15.sg1.7	fish
15	sg1	15.sg1.8	fish	95	95
15	sg1	15.sg1.9	fish	38	24
15	sg1	15.sg1.9	fish	17
15	sg1	15.sg1.9	fish	17
15	sg10	15.sg10.270	fish
15	sg10	15.sg10.272	fish	44	44
15	sg10	15.sg10.273	shrimp	30
15	sg10	15.sg10.273	shrimp	17
15	sg10	15.sg10.275	fish
15	sg10	15.sg10.276	shrimp
15	sg2	15.sg2.34	shrimp
15	sg2	15.sg2.35	shrimp
15	sg2	15.sg2.36	fish	33	27.5
15	sg2	15.sg2.36	fish	22
15	sg2	15.sg2.37	shrimp	14
15	sg2	15.sg2.38	unknown
15	sg2	15.sg2.39	shrimp	12
15	sg2	15.sg2.39	shrimp	13
15	sg2	15.sg2.39	shrimp
15	sg2	15.sg2.40	shrimp	17
15	sg2	15.sg2.40	shrimp	25
15	sg2	15.sg2.40	shrimp
15	sg2	15.sg2.41	shrimp	37
15	sg2	15.sg2.41	shrimp	27
15	sg2	15.sg2.41	shrimp	31
15	sg2	15.sg2.42	unknown
15	sg2	15.sg2.43	crab	17	11
15	sg2	15.sg2.43	fish	11
15	sg2	15.sg2.46	unknown
15	sg3	15.sg3.64	fish	42	44.3333
15	sg3	15.sg3.64	fish	35
15	sg3	15.sg3.64	fish	40
15	sg3	15.sg3.64	fish	45
15	sg3	15.sg3.64	fish	51
15	sg3	15.sg3.64	fish	53
15	sg3	15.sg3.65	fish	5	5
15	sg4	15.sg4.66	fish	24	18.9
15	sg4	15.sg4.66	fish	26
15	sg4	15.sg4.66	fish	15
15	sg4	15.sg4.66	fish	14
15	sg4	15.sg4.66	fish	16
15	sg4	15.sg4.66	fish	23
15	sg4	15.sg4.66	fish	26
15	sg4	15.sg4.66	fish	15
15	sg4	15.sg4.66	fish	14
15	sg4	15.sg4.66	fish	16
15	sg4	15.sg4.67	fish	94	47.25
15	sg4	15.sg4.67	fish	55
15	sg4	15.sg4.67	fish	18
15	sg4	15.sg4.67	fish	22
15	sg4	15.sg4.69	fish	47
15	sg4	15.sg4.69	fish
15	sg4	15.sg4.70	fish		10.1818
15	sg4	15.sg4.70	fish	22
15	sg4	15.sg4.70	shrimp	13
15	sg4	15.sg4.70	shrimp	10
15	sg4	15.sg4.70	shrimp	10
15	sg4	15.sg4.70	shrimp	9
15	sg4	15.sg4.70	shrimp	8
15	sg4	15.sg4.70	shrimp	11
15	sg4	15.sg4.70	shrimp	12
15	sg4	15.sg4.70	shrimp	5
15	sg4	15.sg4.70	shrimp	10
15	sg4	15.sg4.70	shrimp	2
15	sg4	15.sg4.71	fish	48	48
15	sg6	15.sg6.90	shrimp		13
15	sg6	15.sg6.90	fish	15
15	sg6	15.sg6.90	fish	11
15	sg6	15.sg6.91	shrimp		13
15	sg6	15.sg6.91	fish	20
15	sg6	15.sg6.91	fish	8
15	sg6	15.sg6.91	fish	16
15	sg6	15.sg6.91	fish	8
15	sg9	15.sg9.242	fish	51	33
15	sg9	15.sg9.242	fish	23
15	sg9	15.sg9.242	fish	25
15	sg9	15.sg9.243	fish	25	25
15	sg9	15.sg9.243	shrimp	19
15	sg9	15.sg9.244	shrimp		9
15	sg9	15.sg9.244	crab	9
15	sg9	15.sg9.245	fish	44	38
15	sg9	15.sg9.245	fish	32
15	sg9	15.sg9.246	shrimp	13	7
15	sg9	15.sg9.246	fish	7
15	sg9	15.sg9.246	shrimp
15	sg9	15.sg9.247	fish	27	18.6667
15	sg9	15.sg9.247	fish	15
15	sg9	15.sg9.247	fish	14
15	sg9	15.sg9.247	shrimp	11
15	sg9	15.sg9.247	shrimp	15
15	sg9	15.sg9.247	crab	4
15	sg9	15.sg9.248	fish	41	30.75
15	sg9	15.sg9.248	fish	34
15	sg9	15.sg9.248	fish	25
15	sg9	15.sg9.248	fish	23
15	sg9	15.sg9.249	fish	17	18.0833
15	sg9	15.sg9.249	fish	22
15	sg9	15.sg9.249	fish	10
15	sg9	15.sg9.249	fish	19
15	sg9	15.sg9.249	fish	29
15	sg9	15.sg9.249	fish	15
15	sg9	15.sg9.249	fish	18
15	sg9	15.sg9.249	fish	12
15	sg9	15.sg9.249	fish	10
15	sg9	15.sg9.249	fish	18
15	sg9	15.sg9.249	fish	26
15	sg9	15.sg9.249	fish	21
15	the farm	15.the farm.100	fish	19	24
15	the farm	15.the farm.100	fish	29
15	the farm	15.the farm.101	fish	18	17.25
15	the farm	15.the farm.101	fish	12
15	the farm	15.the farm.101	fish	16
15	the farm	15.the farm.101	shrimp	16
15	the farm	15.the farm.101	shrimp	16
15	the farm	15.the farm.101	fish	23
15	the farm	15.the farm.102	fish	16
15	the farm	15.the farm.103	fish	79	31.8667
15	the farm	15.the farm.103	fish	40
15	the farm	15.the farm.103	fish	22
15	the farm	15.the farm.103	fish	33
15	the farm	15.the farm.103	fish	30
15	the farm	15.the farm.103	fish	38
15	the farm	15.the farm.103	fish	39
15	the farm	15.the farm.103	fish	20
15	the farm	15.the farm.103	fish	34
15	the farm	15.the farm.103	fish	25
15	the farm	15.the farm.103	fish	25
15	the farm	15.the farm.103	fish	23
15	the farm	15.the farm.103	fish	33
15	the farm	15.the farm.103	fish	13
15	the farm	15.the farm.103	fish	24
15	the farm	15.the farm.103	fish
15	the farm	15.the farm.104	fish	12	18.6667
15	the farm	15.the farm.104	fish	14
15	the farm	15.the farm.104	fish	7
15	the farm	15.the farm.104	fish	17
15	the farm	15.the farm.104	fish	17
15	the farm	15.the farm.104	fish	22
15	the farm	15.the farm.104	fish	25
15	the farm	15.the farm.104	fish	29
15	the farm	15.the farm.104	fish
15	the farm	15.the farm.104	shrimp	25
15	the farm	15.the farm.104	shrimp	18
15	the farm	15.the farm.105	fish
15	the farm	15.the farm.106	fish
15	the farm	15.the farm.107	fish		13.5
15	the farm	15.the farm.107	shrimp	13
15	the farm	15.the farm.107	shrimp	14
15	the farm	15.the farm.108	fish	12	12
15	the farm	15.the farm.109	fish	13	17.5
15	the farm	15.the farm.109	fish	22
15	the farm	15.the farm.109	fish	23
15	the farm	15.the farm.110	fish
15	the farm	15.the farm.111	shrimp
15	the farm	15.the farm.112	shrimp
15	the farm	15.the farm.113	shrimp	15
15	the farm	15.the farm.113	fish
15	the farm	15.the farm.120	fish	24	18.4706
15	the farm	15.the farm.120	fish	11
15	the farm	15.the farm.120	fish	54
15	the farm	15.the farm.120	fish	7
15	the farm	15.the farm.120	fish	11
15	the farm	15.the farm.120	fish	16
15	the farm	15.the farm.120	fish	19
15	the farm	15.the farm.120	fish	25
15	the farm	15.the farm.120	fish	18
15	the farm	15.the farm.120	fish	17
15	the farm	15.the farm.120	fish	10
15	the farm	15.the farm.120	fish	17
15	the farm	15.the farm.120	fish	14
15	the farm	15.the farm.120	fish	14
15	the farm	15.the farm.120	fish	12
15	the farm	15.the farm.120	fish	22
15	the farm	15.the farm.120	fish	23
15	the farm	15.the farm.121	fish	27	21.3077
15	the farm	15.the farm.121	fish	23
15	the farm	15.the farm.121	fish	48
15	the farm	15.the farm.121	fish	18
15	the farm	15.the farm.121	fish	4
15	the farm	15.the farm.121	fish	21
15	the farm	15.the farm.121	fish	12
15	the farm	15.the farm.121	fish	19
15	the farm	15.the farm.121	fish	15
15	the farm	15.the farm.121	fish	27
15	the farm	15.the farm.121	fish	15
15	the farm	15.the farm.121	fish	28
15	the farm	15.the farm.121	fish	20
15	the farm	15.the farm.122	shrimp	50	18
15	the farm	15.the farm.122	fish	18
15	the farm	15.the farm.123	fish	35	25.5
15	the farm	15.the farm.123	fish	16
15	the farm	15.the farm.123	algae	15
15	the farm	15.the farm.123	algae	12
15	the farm	15.the farm.124	fish	16	16
15	the farm	15.the farm.124	fish
15	the farm	15.the farm.125	fish	24	24
15	the farm	15.the farm.125	fish
15	the farm	15.the farm.126	fish	23	23
15	the farm	15.the farm.126	fish	23
15	the farm	15.the farm.126	shrimp	18
15	the farm	15.the farm.126	fish
15	the farm	15.the farm.127	fish	23	21.7143
15	the farm	15.the farm.127	fish	17
15	the farm	15.the farm.127	fish	23
15	the farm	15.the farm.127	fish	20
15	the farm	15.the farm.127	fish	14
15	the farm	15.the farm.127	fish	23
15	the farm	15.the farm.127	fish	24
15	the farm	15.the farm.127	fish	12
15	the farm	15.the farm.127	fish	23
15	the farm	15.the farm.127	fish	17
15	the farm	15.the farm.127	fish	38
15	the farm	15.the farm.127	fish	23
15	the farm	15.the farm.127	fish	19
15	the farm	15.the farm.127	fish	28
15	the farm	15.the farm.130	fish	13	13
15	the farm	15.the farm.130	fish
15	the farm	15.the farm.131	fish	13	22
15	the farm	15.the farm.131	fish	31
15	the farm	15.the farm.132	fish
15	the farm	15.the farm.133	fish
15	the farm	15.the farm.134	fish	19	21.3333
15	the farm	15.the farm.134	fish	32
15	the farm	15.the farm.134	fish	13
15	the farm	15.the farm.134	fish
15	the farm	15.the farm.135	fish
15	the farm	15.the farm.136	fish
15	the farm	15.the farm.136	fish	23	23
15	the farm	15.the farm.136	crab	4
15	the farm	15.the farm.151	fish	26	26
15	the farm	15.the farm.152	shrimp	20
15	the farm	15.the farm.153	fish	21	21
15	the farm	15.the farm.157	fish	39	32.3333
15	the farm	15.the farm.157	fish	30
15	the farm	15.the farm.157	fish	28
15	the farm	15.the farm.158	fish	38	32.6667
15	the farm	15.the farm.158	fish	35
15	the farm	15.the farm.158	fish	25
15	the farm	15.the farm.159	fish	18	16
15	the farm	15.the farm.159	fish	18
15	the farm	15.the farm.159	fish	12
15	the farm	15.the farm.160	fish	34	34
15	the farm	15.the farm.161	fish	34	30.75
15	the farm	15.the farm.161	fish	41
15	the farm	15.the farm.161	fish	33
15	the farm	15.the farm.161	fish	15
15	the farm	15.the farm.162	fish	21	18
15	the farm	15.the farm.162	fish	14
15	the farm	15.the farm.162	fish	15
15	the farm	15.the farm.162	fish	12
15	the farm	15.the farm.162	fish	28
15	the farm	15.the farm.163	fish	55	21.5
15	the farm	15.the farm.163	fish	26
15	the farm	15.the farm.163	fish	11
15	the farm	15.the farm.163	fish	19
15	the farm	15.the farm.163	fish	22
15	the farm	15.the farm.163	fish	15
15	the farm	15.the farm.163	fish	15
15	the farm	15.the farm.163	fish	24
15	the farm	15.the farm.163	fish	13
15	the farm	15.the farm.163	fish	15
15	the farm	15.the farm.165	fish	18	18
15	the farm	15.the farm.166	fish	21	20.25
15	the farm	15.the farm.166	fish	17
15	the farm	15.the farm.166	fish	21
15	the farm	15.the farm.166	fish	22
15	the farm	15.the farm.167	shrimp	14	25.3333
15	the farm	15.the farm.167	shrimp	17
15	the farm	15.the farm.167	shrimp	16
15	the farm	15.the farm.167	fish	45
15	the farm	15.the farm.167	fish	19
15	the farm	15.the farm.167	fish	12
15	the farm	15.the farm.168	fish	25	22.6667
15	the farm	15.the farm.168	fish	16
15	the farm	15.the farm.168	fish	27
15	the farm	15.the farm.169	shrimp
15	the farm	15.the farm.170	fish	14	14
15	the farm	15.the farm.171	fish	23	19
15	the farm	15.the farm.171	shrimp
15	the farm	15.the farm.171	shrimp	14
15	the farm	15.the farm.171	fish	15
15	the farm	15.the farm.171	fish	19
15	the farm	15.the farm.176	fish	20	32.5
15	the farm	15.the farm.176	fish	45
15	the farm	15.the farm.177	fish	42	32
15	the farm	15.the farm.177	fish	22
15	the farm	15.the farm.177	shrimp	13
15	the farm	15.the farm.178	fish		16
15	the farm	15.the farm.178	fish	16
15	the farm	15.the farm.187	fish	20	20
15	the farm	15.the farm.188	fish	17	17
15	the farm	15.the farm.188	crab	18
15	the farm	15.the farm.189	fish
15	the farm	15.the farm.190	fish	38	38
15	the farm	15.the farm.191	fish	26	23.5
15	the farm	15.the farm.191	fish	21
15	the farm	15.the farm.191	fish
15	the farm	15.the farm.192	fish		16
15	the farm	15.the farm.192	fish	12
15	the farm	15.the farm.192	fish	16
15	the farm	15.the farm.192	fish	20
15	the farm	15.the farm.192	fish	16
15	the farm	15.the farm.193	fish
15	the farm	15.the farm.194	fish	21	12.0769
15	the farm	15.the farm.194	fish	23
15	the farm	15.the farm.194	fish	16
15	the farm	15.the farm.194	fish	10
15	the farm	15.the farm.194	fish	10
15	the farm	15.the farm.194	fish	7
15	the farm	15.the farm.194	fish	9
15	the farm	15.the farm.194	fish	12
15	the farm	15.the farm.194	fish	13
15	the farm	15.the farm.194	fish	9
15	the farm	15.the farm.194	fish	9
15	the farm	15.the farm.194	fish	11
15	the farm	15.the farm.194	fish	7
15	the farm	15.the farm.194	fish
15	the farm	15.the farm.196	fish	24	24
15	the farm	15.the farm.197	fish	12	13.25
15	the farm	15.the farm.197	fish	18
15	the farm	15.the farm.197	fish	7
15	the farm	15.the farm.197	fish	16
15	the farm	15.the farm.197	fish
15	the farm	15.the farm.198	fish	8	9.66667
15	the farm	15.the farm.198	fish	7
15	the farm	15.the farm.198	fish	14
15	the farm	15.the farm.198	fish
15	the farm	15.the farm.200	fish	27	27
15	the farm	15.the farm.201	fish	19	20
15	the farm	15.the farm.201	fish	16
15	the farm	15.the farm.201	fish	25
15	the farm	15.the farm.201	fish	15
15	the farm	15.the farm.201	fish
15	the farm	15.the farm.202	fish	22	22.5
15	the farm	15.the farm.202	fish	20
15	the farm	15.the farm.202	fish	14
15	the farm	15.the farm.202	fish	11
15	the farm	15.the farm.202	fish	12
15	the farm	15.the farm.202	fish	30
15	the farm	15.the farm.202	fish	34
15	the farm	15.the farm.202	fish	37
15	the farm	15.the farm.203	fish	22	18.7
15	the farm	15.the farm.203	fish	20
15	the farm	15.the farm.203	fish	22
15	the farm	15.the farm.203	fish	15
15	the farm	15.the farm.203	fish	20
15	the farm	15.the farm.203	fish	19
15	the farm	15.the farm.203	fish	15
15	the farm	15.the farm.203	fish	17
15	the farm	15.the farm.203	fish	22
15	the farm	15.the farm.203	fish	15
15	the farm	15.the farm.204	fish		16
15	the farm	15.the farm.204	fish	21
15	the farm	15.the farm.204	fish	16
15	the farm	15.the farm.204	fish	12
15	the farm	15.the farm.204	fish	15
15	the farm	15.the farm.205	fish	17	20.5
15	the farm	15.the farm.205	fish	24
15	the farm	15.the farm.205	fish	25
15	the farm	15.the farm.205	fish	16
15	the farm	15.the farm.219	fish	28	40.5
15	the farm	15.the farm.219	fish	53
15	the farm	15.the farm.220	fish	12	13
15	the farm	15.the farm.220	fish	14
15	the farm	15.the farm.221	fish	40	20.2727
15	the farm	15.the farm.221	fish	25
15	the farm	15.the farm.221	fish	20
15	the farm	15.the farm.221	fish	17
15	the farm	15.the farm.221	fish	9
15	the farm	15.the farm.221	fish	12
15	the farm	15.the farm.221	fish	17
15	the farm	15.the farm.221	fish	13
15	the farm	15.the farm.221	fish	25
15	the farm	15.the farm.221	fish	23
15	the farm	15.the farm.221	fish	22
15	the farm	15.the farm.222	fish	12	14
15	the farm	15.the farm.222	fish	16
15	the farm	15.the farm.222	fish	9
15	the farm	15.the farm.222	fish	8
15	the farm	15.the farm.222	fish	21
15	the farm	15.the farm.222	fish	10
15	the farm	15.the farm.222	fish	19
15	the farm	15.the farm.222	fish	18
15	the farm	15.the farm.222	fish	13
15	the farm	15.the farm.223	fish	52	32.5
15	the farm	15.the farm.223	fish	13
15	the farm	15.the farm.224	fish	16	16
15	the farm	15.the farm.225	fish	24	24
15	the farm	15.the farm.225	shrimp
15	the farm	15.the farm.226	fish	10	10.5
15	the farm	15.the farm.226	fish	11
15	the farm	15.the farm.227	fish	19	13.1818
15	the farm	15.the farm.227	fish	11
15	the farm	15.the farm.227	fish	11
15	the farm	15.the farm.227	fish	13
15	the farm	15.the farm.227	fish	8
15	the farm	15.the farm.227	fish	16
15	the farm	15.the farm.227	fish	13
15	the farm	15.the farm.227	fish	13
15	the farm	15.the farm.227	fish	15
15	the farm	15.the farm.227	fish	10
15	the farm	15.the farm.227	fish	16
15	the farm	15.the farm.228	fish	13	13.3333
15	the farm	15.the farm.228	fish	13
15	the farm	15.the farm.228	fish	14
15	the farm	15.the farm.229	fish	13	13
15	the farm	15.the farm.229	fish	14
15	the farm	15.the farm.229	fish	12
15	the farm	15.the farm.229	shrimp	15
15	the farm	15.the farm.230	fish	15	18
15	the farm	15.the farm.230	fish	21
15	the farm	15.the farm.231	fish	21	21
15	the farm	15.the farm.232	fish	20	16.1429
15	the farm	15.the farm.232	fish	7
15	the farm	15.the farm.232	fish	15
15	the farm	15.the farm.232	fish	16
15	the farm	15.the farm.232	fish	19
15	the farm	15.the farm.232	fish	20
15	the farm	15.the farm.232	fish	16
15	the farm	15.the farm.234	fish		13.1667
15	the farm	15.the farm.234	fish	8
15	the farm	15.the farm.234	fish	19
15	the farm	15.the farm.234	fish	14
15	the farm	15.the farm.234	fish	16
15	the farm	15.the farm.234	fish	13
15	the farm	15.the farm.234	fish	9
15	the farm	15.the farm.235	shrimp	25	18.7143
15	the farm	15.the farm.235	snail	2
15	the farm	15.the farm.235	fish	21
15	the farm	15.the farm.235	fish	18
15	the farm	15.the farm.235	fish	32
15	the farm	15.the farm.235	fish	29
15	the farm	15.the farm.235	fish	8
15	the farm	15.the farm.235	fish	9
15	the farm	15.the farm.235	fish	14
15	the farm	15.the farm.236	fish	55	34.6667
15	the farm	15.the farm.236	fish	34
15	the farm	15.the farm.236	fish	15
15	the farm	15.the farm.237	fish	17	17
15	the farm	15.the farm.237	shrimp	12
15	the farm	15.the farm.239	fish	20	20
15	the farm	15.the farm.239	fish
15	the farm	15.the farm.239	isopod	17
15	the farm	15.the farm.240	fish	13	19.4286
15	the farm	15.the farm.240	fish	14
15	the farm	15.the farm.240	fish	23
15	the farm	15.the farm.240	fish	20
15	the farm	15.the farm.240	fish	10
15	the farm	15.the farm.240	fish	12
15	the farm	15.the farm.240	fish	44
15	the farm	15.the farm.250	fish	17	21.5
15	the farm	15.the farm.250	fish	26
15	the farm	15.the farm.251	fish	36	22.2143
15	the farm	15.the farm.251	fish	19
15	the farm	15.the farm.251	fish	20
15	the farm	15.the farm.251	fish	27
15	the farm	15.the farm.251	fish	34
15	the farm	15.the farm.251	fish	12
15	the farm	15.the farm.251	fish	14
15	the farm	15.the farm.251	fish	29
15	the farm	15.the farm.251	fish	18
15	the farm	15.the farm.251	fish	13
15	the farm	15.the farm.251	fish	26
15	the farm	15.the farm.251	fish	21
15	the farm	15.the farm.251	fish	17
15	the farm	15.the farm.251	fish	25
15	the farm	15.the farm.253	fish	29	24.4444
15	the farm	15.the farm.253	fish	20
15	the farm	15.the farm.253	fish	20
15	the farm	15.the farm.253	fish	17
15	the farm	15.the farm.253	fish	26
15	the farm	15.the farm.253	fish	34
15	the farm	15.the farm.253	fish	17
15	the farm	15.the farm.253	fish	15
15	the farm	15.the farm.253	fish
15	the farm	15.the farm.253	fish	42
15	the farm	15.the farm.256	fish	38	26.1667
15	the farm	15.the farm.256	fish	30
15	the farm	15.the farm.256	fish	25
15	the farm	15.the farm.256	fish	8
15	the farm	15.the farm.256	fish	22
15	the farm	15.the farm.256	fish	32
15	the farm	15.the farm.256	fish	44
15	the farm	15.the farm.256	fish	17
15	the farm	15.the farm.256	fish	25
15	the farm	15.the farm.256	fish	15
15	the farm	15.the farm.256	fish	27
15	the farm	15.the farm.256	fish	31
15	the farm	15.the farm.257	fish	18	15.3333
15	the farm	15.the farm.257	fish	14
15	the farm	15.the farm.257	fish	14
15	the farm	15.the farm.258	fish	14	13.75
15	the farm	15.the farm.258	fish	16
15	the farm	15.the farm.258	fish	10
15	the farm	15.the farm.258	fish	15
15	the farm	15.the farm.259	fish
15	the farm	15.the farm.259	shrimp
15	the farm	15.the farm.260	fish	10	12
15	the farm	15.the farm.260	fish	14
15	the farm	15.the farm.261	fish	40	24.25
15	the farm	15.the farm.261	fish	26
15	the farm	15.the farm.261	fish	22
15	the farm	15.the farm.261	fish	9
15	the farm	15.the farm.262	seaweed	18	34
15	the farm	15.the farm.262	seaweed	18
15	the farm	15.the farm.262	fish	22
15	the farm	15.the farm.262	fish	49
15	the farm	15.the farm.262	fish	55
15	the farm	15.the farm.262	coral	10
15	the farm	15.the farm.263	fish	17	21.6667
15	the farm	15.the farm.263	fish	16
15	the farm	15.the farm.263	fish	32
15	the farm	15.the farm.264	fish	25	21
15	the farm	15.the farm.264	fish	20
15	the farm	15.the farm.264	fish	18
15	the farm	15.the farm.265	fish	30	27.5714
15	the farm	15.the farm.265	fish	21
15	the farm	15.the farm.265	fish	21
15	the farm	15.the farm.265	fish	55
15	the farm	15.the farm.265	fish	11
15	the farm	15.the farm.265	fish	28
15	the farm	15.the farm.265	fish	27
15	the farm	15.the farm.266	fish	42	42
15	the farm	15.the farm.268	fish	19	22.6
15	the farm	15.the farm.268	fish	27
15	the farm	15.the farm.268	fish	20
15	the farm	15.the farm.268	fish	27
15	the farm	15.the farm.268	fish	20
15	the farm	15.the farm.278	fish	19	18.75
15	the farm	15.the farm.278	fish	18
15	the farm	15.the farm.278	fish	15
15	the farm	15.the farm.278	fish	23
15	the farm	15.the farm.278	shrimp	20
15	the farm	15.the farm.279	fish	37	19.375
15	the farm	15.the farm.279	fish	21
15	the farm	15.the farm.279	fish	17
15	the farm	15.the farm.279	fish	20
15	the farm	15.the farm.279	fish	13
15	the farm	15.the farm.279	fish	11
15	the farm	15.the farm.279	fish	16
15	the farm	15.the farm.280	fish	13	13
15	the farm	15.the farm.281	fish	9	19.8333
15	the farm	15.the farm.281	fish	27
15	the farm	15.the farm.281	fish	22
15	the farm	15.the farm.281	fish	19
15	the farm	15.the farm.281	fish	24
15	the farm	15.the farm.281	fish	18
15	the farm	15.the farm.282	fish	19	14.5
15	the farm	15.the farm.282	fish	10
15	the farm	15.the farm.282	fish
15	the farm	15.the farm.283	fish	31	31
15	the farm	15.the farm.283	fish	37
15	the farm	15.the farm.283	fish	25
15	the farm	15.the farm.285	fish
15	the farm	15.the farm.286	fish	10	10.5
15	the farm	15.the farm.286	fish	11
15	the farm	15.the farm.287	fish	22
15	the farm	15.the farm.288	fish	19	22.2857
15	the farm	15.the farm.288	fish	16
15	the farm	15.the farm.288	fish	21
15	the farm	15.the farm.288	fish	12
15	the farm	15.the farm.288	fish	30
15	the farm	15.the farm.288	fish	38
15	the farm	15.the farm.288	fish	20
15	the farm	15.the farm.289	fish	31
15	the farm	15.the farm.292	fish	23	23
15	the farm	15.the farm.293	fish	21	21
15	the farm	15.the farm.295	fish	25	18.5556
15	the farm	15.the farm.295	fish	25
15	the farm	15.the farm.295	fish	22
15	the farm	15.the farm.295	fish	13
15	the farm	15.the farm.295	fish	20
15	the farm	15.the farm.295	fish	18
15	the farm	15.the farm.295	fish	22
15	the farm	15.the farm.295	fish	14
15	the farm	15.the farm.295	fish	8
15	the farm	15.the farm.296	fish	20	17.5
15	the farm	15.the farm.296	fish	25
15	the farm	15.the farm.296	fish	10
15	the farm	15.the farm.296	fish	28
15	the farm	15.the farm.296	fish	16
15	the farm	15.the farm.296	fish	14
15	the farm	15.the farm.296	fish	13
15	the farm	15.the farm.296	fish	13
15	the farm	15.the farm.296	fish	10
15	the farm	15.the farm.296	fish	29
15	the farm	15.the farm.296	fish	23
15	the farm	15.the farm.296	fish	9
15	the farm	15.the farm.297	fish	30	30.6667
15	the farm	15.the farm.297	fish	32
15	the farm	15.the farm.297	fish	19
15	the farm	15.the farm.297	fish	54
15	the farm	15.the farm.297	fish	35
15	the farm	15.the farm.297	fish	38
15	the farm	15.the farm.297	fish	29
15	the farm	15.the farm.297	fish	17
15	the farm	15.the farm.297	fish	22
15	the farm	15.the farm.298	fish	20	14.125
15	the farm	15.the farm.298	fish	23
15	the farm	15.the farm.298	fish	7
15	the farm	15.the farm.298	fish	28
15	the farm	15.the farm.298	fish	10
15	the farm	15.the farm.298	fish	12
15	the farm	15.the farm.298	fish	7
15	the farm	15.the farm.298	fish	6
15	the farm	15.the farm.299	fish	6	6
15	the farm	15.the farm.300	fish
15	the farm	15.the farm.301	fish	12	10
15	the farm	15.the farm.301	fish	8
15	the farm	15.the farm.302	fish
15	the farm	15.the farm.302	fish	41	21.2222
15	the farm	15.the farm.302	fish	16
15	the farm	15.the farm.302	fish	25
15	the farm	15.the farm.302	fish	19
15	the farm	15.the farm.302	fish	24
15	the farm	15.the farm.302	fish	22
15	the farm	15.the farm.302	fish	14
15	the farm	15.the farm.302	fish	21
15	the farm	15.the farm.302	fish	9
15	the farm	15.the farm.302	shrimp	4
15	the farm	15.the farm.303	fish	11	14
15	the farm	15.the farm.303	fish	11
15	the farm	15.the farm.303	fish	16
15	the farm	15.the farm.303	fish	23
15	the farm	15.the farm.303	fish	6
15	the farm	15.the farm.303	fish	17
15	the farm	15.the farm.303	fish	14
15	the farm	15.the farm.303	shrimp	17
15	the farm	15.the farm.92	fish	31	31
15	the farm	15.the farm.98	fish	35	33.5
15	the farm	15.the farm.98	fish	33
15	the farm	15.the farm.98	fish	52
15	the farm	15.the farm.98	fish	30
15	the farm	15.the farm.98	fish	22
15	the farm	15.the farm.98	fish	29
15	the farm	15.the farm.99	fish	24	24
15		15..137	fish	21	19
15		15..137	fish	17
15		15..94	fish	40	48
15		15..94	fish	56
15		15..96	shrimp	24
15		15..96	shrimp	39

## Sheet: Diet Matrix
Date	Site	ID	Fishes	Crustaceans	Moluscs	Phytobent		Site	%F Fishes	%F Crustaceans	%F Moluscs	%F Phytobent	%N Fishes	%N Crustaceans	%N Moluscs	%N Phytobent	18 / 5.000 Resultados de traducción sum per stomach	Fishes mean	Crustaceans mean	Moluscs mean			ID	Peces	Crustáceos	Moluscos	Fitobento	Peces	Crustáceos	Moluscos	Fitobento
2013	b54	13.b54.467	1	0	0	0	1	2013b54	62.5	12.5	0	0	100	0	0	0	1	83.3333	16.6667	0			13.b54.467	1	0	0	0	1001	125	3	11	1140
2013	b54	13.b54.468	1	0	0	0	1	2013b54					100	0	0	0	1						13.b54.468	1	0	0	0	87.8	10.96	0.26	0.96
2013	b54	13.b54.469	1	0	0	0	1	2013b54					100	0	0	0	1						13.b54.469	1	0	0	0
2013	b54	13.b54.470	1	0	0	0	1	2013b54					100	0	0	0	1						13.b54.470	1	0	0	0		Peces	87.8	1001
2013	b54	13.b54.471	0	0	0	0	0	2013b54															13.b54.471	0	0	0	0		Crustáceos	10.96	125
2013	b54	13.b54.472	0	1	0	0	1	2013b54					0	100	0	0	1						13.b54.472	0	1	0	0		Moluscos	0.26	3
2013	b54	13.b54.473	0	0	0	0	0	2013b54															13.b54.473	0	0	0	0		Fitobento	0.96	11
2013	b54	13.b54.474	1	0	0	0	1	2013b54					100	0	0	0	1						13.b54.474	1	0	0	0
2013	b38	13.b38.475	1	0	0	0	1	2013b38	04:22:00	02:22:00			100	0	0	0	1	66.6667	33.3333	0			13.b38.475	1	0	0	0
2013	b38	13.b38.476	2	0	0	0	2	2013b38	18.18	9.09	0	0	100	0	0	0	2						13.b38.476	2	0	0	0
2013	b38	13.b38.477	0	0	0	0	0	2013b38															13.b38.477	0	0	0	0
2013	b38	13.b38.478	0	0	0	0	0	2013b38															13.b38.478	0	0	0	0
2013	b38	13.b38.479	0	0	0	0	0	2013b38															13.b38.479	0	0	0	0
2013	b38	13.b38.480	0	0	0	0	0	2013b38															13.b38.480	0	0	0	0
2013	b38	13.b38.481	0	0	0	0	0	2013b38															13.b38.481	0	0	0	0
2013	b38	13.b38.482	0	0	0	0	0	2013b38															13.b38.482	0	0	0	0
2013	b38	13.b38.483	0	1	0	0	1	2013b38					0	100	0	0	1						13.b38.483	0	1	0	0
2013	b38	13.b38.484	1	0	0	0	1	2013b38	75	25	2013		100	0	0	0	1						13.b38.484	1	0	0	0
2013	b38	13.b38.485	1	0	0	0	1	2013b38	91.4253	8.57472			100	0	0	0	1						13.b38.485	1	0	0	0
2013	b38	13.b38.486	0	0	0	0	0	2013b38															13.b38.486	0	0	0	0
2013	b38	13.b38.487	0	0	0	0	0	2013b38															13.b38.487	0	0	0	0
2013	b38	13.b38.488	0	0	0	0	0	2013b38															13.b38.488	0	0	0	0
2013	b38	13.b38.489	0	1	0	0	1	2013b38	83.7833	14.6297			0	100	0	0	1						13.b38.489	0	1	0	0
2013	b38	13.b38.490	0	0	0	0	0	2013b38															13.b38.490	0	0	0	0
2013	b38	13.b38.491	0	0	0	0	0	2013b38															13.b38.491	0	0	0	0
2013	b38	13.b38.492	0	0	0	0	0	2013b38															13.b38.492	0	0	0	0
2013	b38	13.b38.493	0	0	0	0	0	2013b38															13.b38.493	0	0	0	0
2013	b38	13.b38.494	0	0	0	0	0	2013b38															13.b38.494	0	0	0	0
2013	b38	13.b38.495	0	0	0	0	0	2013b38															13.b38.495	0	0	0	0
2013	b38	13.b38.496	0	0	0	0	0	2013b38															13.b38.496	0	0	0	0
2014	b56	14.b56.373	3	0	0	0	3	2014b56	13:36:00	05:36:00			100	0	0	0	3	85.8006	14.1994	0			14.b56.373	3	0	0	0
2014	b56	14.b56.374	0	0	0	0	0	2014b56	36.11	13.89	0	0											14.b56.374	0	0	0	0
2014	b56	14.b56.375	0	1	0	0	1	2014b56					0	100	0	0	1						14.b56.375	0	1	0	0
2014	b56	14.b56.376	0	0	0	0	0	2014b56															14.b56.376	0	0	0	0
2014	b56	14.b56.377	0	0	0	0	0	2014b56															14.b56.377	0	0	0	0
2014	b56	14.b56.378	22	1	0	0	23	2014b56					95.6522	4.34783	0	0	23						14.b56.378	22	1	0	0
2014	b56	14.b56.379	0	0	0	0	0	2014b56															14.b56.379	0	0	0	0
2014	b56	14.b56.380	0	0	0	0	0	2014b56															14.b56.380	0	0	0	0
2014	b56	14.b56.381	0	0	0	0	0	2014b56															14.b56.381	0	0	0	0
2014	b56	14.b56.382	0	0	0	0	0	2014b56															14.b56.382	0	0	0	0
2014	b56	14.b56.383	0	0	0	0	0	2014b56															14.b56.383	0	0	0	0
2014	b56	14.b56.400	4	0	0	0	4	2014b56					100	0	0	0	4						14.b56.400	4	0	0	0
2014	b56	14.b56.401	0	0	0	0	0	2014b56															14.b56.401	0	0	0	0
2014	b56	14.b56.402	0	0	0	0	0	2014b56															14.b56.402	0	0	0	0
2014	b56	14.b56.403	0	0	0	0	0	2014b56															14.b56.403	0	0	0	0
2014	b56	14.b56.404	0	0	0	0	0	2014b56															14.b56.404	0	0	0	0
2014	b56	14.b56.405	0	0	0	0	0	2014b56															14.b56.405	0	0	0	0
2014	b56	14.b56.406	0	0	0	0	0	2014b56															14.b56.406	0	0	0	0
2014	b56	14.b56.407	2	0	0	0	2	2014b56					100	0	0	0	2						14.b56.407	2	0	0	0
2014	b56	14.b56.408	0	0	0	0	0	2014b56															14.b56.408	0	0	0	0
2014	b56	14.b56.409	0	0	0	0	0	2014b56															14.b56.409	0	0	0	0
2014	b56	14.b56.410	3	0	0	0	3	2014b56					100	0	0	0	3						14.b56.410	3	0	0	0
2014	b56	14.b56.411	2	0	0	0	2	2014b56					100	0	0	0	2						14.b56.411	2	0	0	0
2014	b56	14.b56.412	5	1	0	0	6	2014b56					83.3333	16.6667	0	0	6						14.b56.412	5	1	0	0
2014	b56	14.b56.413	0	0	0	0	0	2014b56															14.b56.413	0	0	0	0
2014	b56	14.b56.414	2	0	0	0	2	2014b56					100	0	0	0	2						14.b56.414	2	0	0	0
2014	b56	14.b56.415	0	0	0	0	0	2014b56															14.b56.415	0	0	0	0
2014	b56	14.b56.416	0	0	0	0	0	2014b56															14.b56.416	0	0	0	0
2014	b56	14.b56.417	0	0	0	0	0	2014b56															14.b56.417	0	0	0	0
2014	b56	14.b56.418	1	0	0	0	1	2014b56					100	0	0	0	1						14.b56.418	1	0	0	0
2014	b56	14.b56.419	5	4	0	0	9	2014b56					55.5556	44.4444	0	0	9						14.b56.419	5	4	0	0
2014	b56	14.b56.420	3	0	0	0	3	2014b56					100	0	0	0	3						14.b56.420	3	0	0	0
2014	b56	14.b56.421	2	0	0	0	2	2014b56					100	0	0	0	2						14.b56.421	2	0	0	0
2014	b56	14.b56.422	0	0	0	0	0	2014b56															14.b56.422	0	0	0	0
2014	b56	14.b56.423	2	1	0	0	3	2014b56					66.6667	33.3333	0	0	3						14.b56.423	2	1	0	0
2014	b56	14.b56.424	0	0	0	0	0	2014b56															14.b56.424	0	0	0	0
2014	b6	14.b6.384	0	0	0	0	0	2014b6	05:12:00	01:12:00													14.b6.384	0	0	0	0
2014	b6	14.b6.385	5	1	0	0	6	2014b6			0	0	83.3333	16.6667	0	0	6	96.6667	3.33333	0			14.b6.385	5	1	0	0
2014	b6	14.b6.386	0	0	0	0	0	2014b6	41.67	8.33													14.b6.386	0	0	0	0
2014	b6	14.b6.387	0	0	0	0	0	2014b6															14.b6.387	0	0	0	0
2014	b6	14.b6.388	10	0	0	0	10	2014b6					100	0	0	0	10						14.b6.388	10	0	0	0
2014	b6	14.b6.389	0	0	0	0	0	2014b6															14.b6.389	0	0	0	0
2014	b6	14.b6.390	4	0	0	0	4	2014b6					100	0	0	0	4						14.b6.390	4	0	0	0
2014	b6	14.b6.391	8	0	0	0	8	2014b6					100	0	0	0	8						14.b6.391	8	0	0	0
2014	b6	14.b6.456	0	0	0	0	0	2014b6															14.b6.456	0	0	0	0
2014	b6	14.b6.457	0	0	0	0	0	2014b6															14.b6.457	0	0	0	0
2014	b6	14.b6.458	0	0	0	0	0	2014b6															14.b6.458	0	0	0	0
2014	b6	14.b6.459	8	0	0	0	8	2014b6					100	0	0	0	8						14.b6.459	8	0	0	0
2014	b54	14.b54.392	2	0	0	0	2	2014b54	05:08:00	01:08:00			100	0	0	0	2	92	8	0			14.b54.392	2	0	0	0
2014	b54	14.b54.393	0	0	0	0	0	2014b54															14.b54.393	0	0	0	0
2014	b54	14.b54.394	0	0	0	0	0	2014b54	62.5	12.5	0	0											14.b54.394	0	0	0	0
2014	b54	14.b54.395	1	0	0	0	1	2014b54	62.5	12.5			100	0	0	0	1						14.b54.395	1	0	0	0
2014	b54	14.b54.396	0	0	0	0	0	2014b54															14.b54.396	0	0	0	0
2014	b54	14.b54.397	3	0	0	0	3	2014b54					100	0	0	0	3						14.b54.397	3	0	0	0
2014	b54	14.b54.398	3	2	0	0	5	2014b54					60	40	0	0	5						14.b54.398	3	2	0	0
2014	b54	14.b54.399	2	0	0	0	2	2014b54					100	0	0	0	2						14.b54.399	2	0	0	0
2014	b36	14.b36.425	2	0	0	0	2	2014b36	15 24	3 24			100	0	0	0	2	96.2222	3.77778	0			14.b36.425	2	0	0	0
2014	b36	14.b36.426	4	0	0	0	4	2014b36	62.5	12.5	0	0	100	0	0	0	4						14.b36.426	4	0	0	0
2014	b36	14.b36.427	3	0	0	0	3	2014b36					100	0	0	0	3						14.b36.427	3	0	0	0
2014	b36	14.b36.428	7	0	0	0	7	2014b36					100	0	0	0	7						14.b36.428	7	0	0	0
2014	b36	14.b36.429	2	0	0	0	2	2014b36					100	0	0	0	2						14.b36.429	2	0	0	0
2014	b36	14.b36.430	0	0	0	0	0	2014b36															14.b36.430	0	0	0	0
2014	b36	14.b36.431	0	0	0	0	0	2014b36															14.b36.431	0	0	0	0
2014	b36	14.b36.432	2	0	0	0	2	2014b36					100	0	0	0	2						14.b36.432	2	0	0	0
2014	b36	14.b36.433	3	0	0	0	3	2014b36					100	0	0	0	3						14.b36.433	3	0	0	0
2014	b36	14.b36.434	0	0	0	0	0	2014b36															14.b36.434	0	0	0	0
2014	b36	14.b36.435	0	0	0	0	0	2014b36															14.b36.435	0	0	0	0
2014	b36	14.b36.436	0	0	0	0	0	2014b36															14.b36.436	0	0	0	0
2014	b36	14.b36.437	0	0	0	0	0	2014b36															14.b36.437	0	0	0	0
2014	b36	14.b36.438	2	0	0	0	2	2014b36					100	0	0	0	2						14.b36.438	2	0	0	0
2014	b36	14.b36.439	5	1	0	0	6	2014b36					83.3333	16.6667	0	0	6						14.b36.439	5	1	0	0
2014	b36	14.b36.440	0	0	0	0	0	2014b36															14.b36.440	0	0	0	0
2014	b36	14.b36.441	0	0	0	0	0	2014b36															14.b36.441	0	0	0	0
2014	b36	14.b36.442	0	0	0	0	0	2014b36															14.b36.442	0	0	0	0
2014	b36	14.b36.450	2	0	0	0	2	2014b36					100	0	0	0	2						14.b36.450	2	0	0	0
2014	b36	14.b36.451	4	1	0	0	5	2014b36					80	20	0	0	5						14.b36.451	4	1	0	0
2014	b36	14.b36.452	7	0	0	0	7	2014b36					100	0	0	0	7						14.b36.452	7	0	0	0
2014	b36	14.b36.453	4	0	0	0	4	2014b36					100	0	0	0	4						14.b36.453	4	0	0	0
2014	b36	14.b36.454	10	0	0	0	10	2014b36					100	0	0	0	10						14.b36.454	10	0	0	0
2014	b36	14.b36.455	4	1	0	0	5	2014b36					80	20	0	0	5						14.b36.455	4	1	0	0
2014	b28	14.b28.443	1	0	0	0	1	2014b28	4 7				100	0	0	0	1	100	0	0			14.b28.443	1	0	0	0
2014	b28	14.b28.444	4	0	0	0	4	2014b28	57.14	0	0	0	100	0	0	0	4						14.b28.444	4	0	0	0
2014	b28	14.b28.445	7	0	0	0	7	2014b28					100	0	0	0	7						14.b28.445	7	0	0	0
2014	b28	14.b28.446	0	0	0	0	0	2014b28															14.b28.446	0	0	0	0
2014	b28	14.b28.447	4	0	0	0	4	2014b28					100	0	0	0	4						14.b28.447	4	0	0	0
2014	b28	14.b28.448	0	0	0	0	0	2014b28															14.b28.448	0	0	0	0
2014	b28	14.b28.449	0	0	0	0	0	2014b28															14.b28.449	0	0	0	0
2014	b7	14.b7.460	6	1	0	0	7	2014b7	6 7	2 7	0	0	85.7143	14.2857	0	0	7	81.994	18.006	0			14.b7.460	6	1	0	0
2014	b7	14.b7.461	4	0	0	0	4	2014b7	85.71	28.57	0	0	100	0	0	0	4						14.b7.461	4	0	0	0
2014	b7	14.b7.462	2	0	0	0	2	2014b7					100	0	0	0	2						14.b7.462	2	0	0	0
2014	b7	14.b7.463	1	15	0	0	16	2014b7					6.25	93.75	0	0	16						14.b7.463	1	15	0	0
2014	b7	14.b7.464	0	0	0	0	0	2014b7															14.b7.464	0	0	0	0
2014	b7	14.b7.465	2	0	0	0	2	2014b7					100	0	0	0	2						14.b7.465	2	0	0	0
2014	b7	14.b7.466	5	0	0	0	5	2014b7					100	0	0	0	5						14.b7.466	5	0	0	0
2015	6	15.6.1	2	0	0	0	2	20156	20 22	7 22			100	0	0	0	2	83.0952	16.9048	0			15.6.1	2	0	0	0
2015	6	15.6.2	2	0	0	0	2	20156	90.9	31.82	0	0	100	0	0	0	2						15.6.2	2	0	0	0
2015	6	15.6.3	1	0	0	0	1	20156					100	0	0	0	1						15.6.3	1	0	0	0
2015	6	15.6.26	5	0	0	0	5	20156					100	0	0	0	5						15.6.26	5	0	0	0
2015	6	15.6.27	2	0	0	0	2	20156					100	0	0	0	2						15.6.27	2	0	0	0
2015	6	15.6.28	12	3	0	0	15	20156					80	20	0	0	15						15.6.28	12	3	0	0
2015	6	15.6.29	1	1	0	0	2	20156					50	50	0	0	2						15.6.29	1	1	0	0
2015	6	15.6.30	0	1	0	0	1	20156					0	100	0	0	1						15.6.30	0	1	0	0
2015	6	15.6.31	5	2	0	0	7	20156					71.4286	28.5714	0	0	7						15.6.31	5	2	0	0
2015	6	15.6.128	2	0	0	0	2	20156					100	0	0	0	2						15.6.128	2	0	0	0
2015	6	15.6.206	6	0	0	0	6	20156					100	0	0	0	6						15.6.206	6	0	0	0
2015	6	15.6.207	1	0	0	0	1	20156					100	0	0	0	1						15.6.207	1	0	0	0
2015	6	15.6.208	3	0	0	0	3	20156					100	0	0	0	3						15.6.208	3	0	0	0
2015	6	15.6.209	2	0	0	0	2	20156					100	0	0	0	2						15.6.209	2	0	0	0
2015	6	15.6.210	3	2	0	0	5	20156					60	40	0	0	5						15.6.210	3	2	0	0
2015	6	15.6.211	3	0	0	0	3	20156					100	0	0	0	3						15.6.211	3	0	0	0
2015	6	15.6.212	3	0	0	0	3	20156					100	0	0	0	3						15.6.212	3	0	0	0
2015	6	15.6.213	1	0	0	0	1	20156					100	0	0	0	1						15.6.213	1	0	0	0
2015	6	15.6.311	2	1	0	0	3	20156					66.6667	33.3333	0	0	3						15.6.311	2	1	0	0
2015	6	15.6.312	4	0	0	0	4	20156					100	0	0	0	4						15.6.312	4	0	0	0
2015	6	15.6.313	2	0	0	0	2	20156					100	0	0	0	2						15.6.313	2	0	0	0
2015	6	15.6.314	0	1	0	0	1	20156					0	100	0	0	1						15.6.314	0	1	0	0
2015	7	15.7.48	0	0	0	0	0	20157	12 26	8 26	1 26	1 26											15.7.48	0	0	0	0
2015	7	15.7.49	1	0	0	0	1	20157	46.15	30.77	3.85	3.85	100	0	0	0	1	58.3333	34.2593	1.85185			15.7.49	1	0	0	0
2015	7	15.7.50	0	0	0	3	3	20157					0	0	0	100	3						15.7.50	0	0	0	3
2015	7	15.7.51	0	0	0	0	0	20157															15.7.51	0	0	0	0
2015	7	15.7.52	1	0	0	0	1	20157					100	0	0	0	1						15.7.52	1	0	0	0
2015	7	15.7.53	0	1	0	0	1	20157					0	100	0	0	1						15.7.53	0	1	0	0
2015	7	15.7.54	1	1	1	0	3	20157					33.3333	33.3333	33.3333	0	3						15.7.54	1	1	1	0
2015	7	15.7.55	0	0	0	0	0	20157															15.7.55	0	0	0	0
2015	7	15.7.56	0	1	0	0	1	20157					0	100	0	0	1						15.7.56	0	1	0	0
2015	7	15.7.57	0	1	0	0	1	20157					0	100	0	0	1						15.7.57	0	1	0	0
2015	7	15.7.58	0	0	0	0	0	20157															15.7.58	0	0	0	0
2015	7	15.7.59	0	0	0	0	0	20157															15.7.59	0	0	0	0
2015	7	15.7.60	1	1	0	0	2	20157					50	50	0	0	2						15.7.60	1	1	0	0
2015	7	15.7.61	0	1	0	0	1	20157					0	100	0	0	1						15.7.61	0	1	0	0
2015	7	15.7.62	2	0	0	0	2	20157					100	0	0	0	2						15.7.62	2	0	0	0
2015	7	15.7.63	0	1	0	0	1	20157					0	100	0	0	1						15.7.63	0	1	0	0
2015	7	15.7.102	2	0	0	0	2	20157					100	0	0	0	2						15.7.102	2	0	0	0
2015	7	15.7.115	1	0	0	0	1	20157					100	0	0	0	1						15.7.115	1	0	0	0
2015	7	15.7.116	0	0	0	0	0	20157															15.7.116	0	0	0	0
2015	7	15.7.117	1	0	0	0	1	20157					100	0	0	0	1						15.7.117	1	0	0	0
2015	7	15.7.118	4	2	0	0	6	20157					66.6667	33.3333	0	0	6						15.7.118	4	2	0	0
2015	7	15.7.119	2	0	0	0	2	20157					100	0	0	0	2						15.7.119	2	0	0	0
2015	7	15.7.182	0	0	0	0	0	20157															15.7.182	0	0	0	0
2015	7	15.7.183	0	0	0	0	0	20157															15.7.183	0	0	0	0
2015	7	15.7.184	1	0	0	0	1	20157					100	0	0	0	1						15.7.184	1	0	0	0
2015	7	15.7.185	1	0	0	0	1	20157					100	0	0	0	1						15.7.185	1	0	0	0
2015	40	15.40.139	1	0	0	0	1	201540	12 16	3 16			100	0	0	0	1	82.1429	17.8571	0			15.40.139	1	0	0	0
2015	40	15.40.140	0	0	0	0	0	201540	75	18.75	0	0											15.40.140	0	0	0	0
2015	40	15.40.141	2	0	0	0	2	201540					100	0	0	0	2						15.40.141	2	0	0	0
2015	40	15.40.142	2	0	0	0	2	201540					100	0	0	0	2						15.40.142	2	0	0	0
2015	40	15.40.143	1	0	0	0	1	201540					100	0	0	0	1						15.40.143	1	0	0	0
2015	40	15.40.144	0	0	0	0	0	201540															15.40.144	0	0	0	0
2015	40	15.40.145	1	0	0	0	1	201540					100	0	0	0	1						15.40.145	1	0	0	0
2015	40	15.40.146	0	1	0	0	1	201540					0	100	0	0	1						15.40.146	0	1	0	0
2015	40	15.40.147	0	1	0	0	1	201540					0	100	0	0	1						15.40.147	0	1	0	0
2015	40	15.40.148	2	0	0	0	2	201540					100	0	0	0	2						15.40.148	2	0	0	0
2015	40	15.40.149	1	1	0	0	2	201540					50	50	0	0	2						15.40.149	1	1	0	0
2015	40	15.40.150	1	0	0	0	1	201540					100	0	0	0	1						15.40.150	1	0	0	0
2015	40	15.40.154	1	0	0	0	1	201540					100	0	0	0	1						15.40.154	1	0	0	0
2015	40	15.40.155	1	0	0	0	1	201540					100	0	0	0	1						15.40.155	1	0	0	0
2015	40	15.40.156	1	0	0	0	1	201540					100	0	0	0	1						15.40.156	1	0	0	0
2015	40	15.40.241	1	0	0	0	1	201540					100	0	0	0	1						15.40.241	1	0	0	0
2015	54	15.54.72	0	0	0	0	0	201554	22 34	5 34		1 34											15.54.72	0	0	0	0
2015	54	15.54.73	2	0	0	0	2	201554	64.71	14.71	0	2.94	100	0	0	0	2	84.0278	12.8472	0			15.54.73	2	0	0	0
2015	54	15.54.74	1	0	0	0	1	201554					100	0	0	0	1						15.54.74	1	0	0	0
2015	54	15.54.75	0	1	0	0	1	201554					0	100	0	0	1						15.54.75	0	1	0	0
2015	54	15.54.76	3	3	0	0	6	201554					50	50	0	0	6						15.54.76	3	3	0	0
2015	54	15.54.77	3	0	0	0	3	201554					100	0	0	0	3						15.54.77	3	0	0	0
2015	54	15.54.78	1	0	0	0	1	201554					100	0	0	0	1						15.54.78	1	0	0	0
2015	54	15.54.79	6	0	0	0	6	201554					100	0	0	0	6						15.54.79	6	0	0	0
2015	54	15.54.80	1	0	0	0	1	201554					100	0	0	0	1						15.54.80	1	0	0	0
2015	54	15.54.81	0	0	0	0	0	201554															15.54.81	0	0	0	0
2015	54	15.54.82	6	0	0	0	6	201554					100	0	0	0	6						15.54.82	6	0	0	0
2015	54	15.54.83	0	0	0	0	0	201554															15.54.83	0	0	0	0
2015	54	15.54.84	0	0	0	0	0	201554															15.54.84	0	0	0	0
2015	54	15.54.85	7	0	0	0	7	201554					100	0	0	0	7						15.54.85	7	0	0	0
2015	54	15.54.86	1	0	0	3	4	201554					25	0	0	75	4						15.54.86	1	0	0	3
2015	54	15.54.87	0	0	0	0	0	201554															15.54.87	0	0	0	0
2015	54	15.54.88	4	0	0	0	4	201554					100	0	0	0	4						15.54.88	4	0	0	0
2015	54	15.54.89	10	0	0	0	10	201554					100	0	0	0	10						15.54.89	10	0	0	0
2015	54	15.54.172	0	1	0	0	1	201554					0	100	0	0	1						15.54.172	0	1	0	0
2015	54	15.54.173	0	0	0	0	0	201554															15.54.173	0	0	0	0
2015	54	15.54.174	2	1	0	0	3	201554					66.6667	33.3333	0	0	3						15.54.174	2	1	0	0
2015	54	15.54.175	0	0	0	0	0	201554															15.54.175	0	0	0	0
2015	54	15.54.269	0	0	0	0	0	201554															15.54.269	0	0	0	0
2015	54	15.54.305	2	0	0	0	2	201554					100	0	0	0	2						15.54.305	2	0	0	0
2015	54	15.54.306	0	0	0	0	0	201554															15.54.306	0	0	0	0
2015	54	15.54.307	5	0	0	0	5	201554					100	0	0	0	5						15.54.307	5	0	0	0
2015	54	15.54.308	1	0	0	0	1	201554					100	0	0	0	1						15.54.308	1	0	0	0
2015	54	15.54.309	1	0	0	0	1	201554					100	0	0	0	1						15.54.309	1	0	0	0
2015	54	15.54.310	0	0	0	0	0	201554															15.54.310	0	0	0	0
2015	54?	15.54?.214	2	0	0	0	2	201554?					100	0	0	0	2						15.54?.214	2	0	0	0
2015	54?	15.54?.215	1	0	0	0	1	201554?					100	0	0	0	1						15.54?.215	1	0	0	0
2015	54?	15.54?.216	3	0	0	0	3	201554?					100	0	0	0	3						15.54?.216	3	0	0	0
2015	54?	15.54?.217	11	0	0	0	11	201554?					100	0	0	0	11						15.54?.217	11	0	0	0
2015	54?	15.54?.218	3	1	0	0	4	201554?					75	25	0	0	4						15.54?.218	3	1	0	0
2015	cliffs	15.cliffs.179	1	0	0	0	1	2015cliffs	3 3				100	0	0	0	1	100	0	0			15.cliffs.179	1	0	0	0
2015	cliffs	15.cliffs.180	5	0	0	0	5	2015cliffs	100	0	0	0	100	0	0	0	5						15.cliffs.180	5	0	0	0
2015	cliffs	15.cliffs.181	10	0	0	0	10	2015cliffs					100	0	0	0	10						15.cliffs.181	10	0	0	0
2015	new	15.new.304	0	0	0	0	0	2015new															15.new.304	0	0	0	0
2015	sg	15.sg1.4	1	0	0	0	1	2015sg1	19 22				100	0	0	0	1	100	0	0			15.sg1.4	1	0	0	0
2015	sg	15.sg1.5	1	0	0	0	1	2015sg1	86.36	0	0	0	100	0	0	0	1						15.sg1.5	1	0	0	0
2015	sg	15.sg1.6	1	0	0	0	1	2015sg1					100	0	0	0	1						15.sg1.6	1	0	0	0
2015	sg	15.sg1.7	4	0	0	0	4	2015sg1					100	0	0	0	4						15.sg1.7	4	0	0	0
2015	sg	15.sg1.8	1	0	0	0	1	2015sg1					100	0	0	0	1						15.sg1.8	1	0	0	0
2015	sg	15.sg1.9	3	0	0	0	3	2015sg1					100	0	0	0	3						15.sg1.9	3	0	0	0
2015	sg	15.sg1.10	5	0	0	0	5	2015sg1					100	0	0	0	5						15.sg1.10	5	0	0	0
2015	sg	15.sg1.11	1	0	0	0	1	2015sg1					100	0	0	0	1						15.sg1.11	1	0	0	0
2015	sg	15.sg1.12	1	0	0	0	1	2015sg1					100	0	0	0	1						15.sg1.12	1	0	0	0
2015	sg	15.sg1.13	3	0	0	0	3	2015sg1					100	0	0	0	3						15.sg1.13	3	0	0	0
2015	sg	15.sg1.14	2	0	0	0	2	2015sg1					100	0	0	0	2						15.sg1.14	2	0	0	0
2015	sg	15.sg1.15	1	0	0	0	1	2015sg1					100	0	0	0	1						15.sg1.15	1	0	0	0
2015	sg	15.sg1.16	1	0	0	0	1	2015sg1					100	0	0	0	1						15.sg1.16	1	0	0	0
2015	sg	15.sg1.17	0	0	0	0	0	2015sg1															15.sg1.17	0	0	0	0
2015	sg	15.sg1.18	1	0	0	0	1	2015sg1					100	0	0	0	1						15.sg1.18	1	0	0	0
2015	sg	15.sg1.19	0	0	0	0	0	2015sg1															15.sg1.19	0	0	0	0
2015	sg	15.sg1.20	5	0	0	0	5	2015sg1					100	0	0	0	5						15.sg1.20	5	0	0	0
2015	sg	15.sg1.21	4	0	0	0	4	2015sg1					100	0	0	0	4						15.sg1.21	4	0	0	0
2015	sg	15.sg1.22	2	0	0	0	2	2015sg1					100	0	0	0	2						15.sg1.22	2	0	0	0
2015	sg	15.sg1.23	1	0	0	0	1	2015sg1					100	0	0	0	1						15.sg1.23	1	0	0	0
2015	sg	15.sg1.24	0	0	0	0	0	2015sg1															15.sg1.24	0	0	0	0
2015	sg	15.sg1.25	1	0	0	0	1	2015sg1					100	0	0	0	1						15.sg1.25	1	0	0	0
2015	sg	15.sg10.270	1	0	0	0	1	2015sg10	3 7	2 7			100	0	0	0	1	60	40	0			15.sg10.270	1	0	0	0
2015	sg	15.sg10.271	0	0	0	0	0	2015sg10	42.86	28.57													15.sg10.271	0	0	0	0
2015	sg	15.sg10.272	1	0	0	0	1	2015sg10					100	0	0	0	1						15.sg10.272	1	0	0	0
2015	sg	15.sg10.273	0	2	0	0	2	2015sg10					0	100	0	0	2						15.sg10.273	0	2	0	0
2015	sg	15.sg10.274	0	0	0	0	0	2015sg10															15.sg10.274	0	0	0	0
2015	sg	15.sg10.275	1	0	0	0	1	2015sg10					100	0	0	0	1						15.sg10.275	1	0	0	0
2015	sg	15.sg10.276	0	1	0	0	1	2015sg10					0	100	0	0	1						15.sg10.276	0	1	0	0
2015	sg	15.sg2.32	0	0	0	0	0	2015sg2	2 16	7 16	1 16	1 16											15.sg2.32	0	0	0	0
2015	sg	15.sg2.33	0	0	0	0	0	2015sg2	12.5	43.75	6.25	6.25											15.sg2.33	0	0	0	0
2015	sg	15.sg2.34	0	1	0	1	2	2015sg2					0	50	0	50	2	14.5833	75	4.16667			15.sg2.34	0	1	0	1
2015	sg	15.sg2.35	0	1	0	0	1	2015sg2					0	100	0	0	1						15.sg2.35	0	1	0	0
2015	sg	15.sg2.36	2	0	1	0	3	2015sg2					66.6667	0	33.3333	0	3						15.sg2.36	2	0	1	0
2015	sg	15.sg2.37	0	1	0	0	1	2015sg2					0	100	0	0	1						15.sg2.37	0	1	0	0
2015	sg	15.sg2.38	0	0	0	0	0	2015sg2															15.sg2.38	0	0	0	0
2015	sg	15.sg2.39	0	3	0	0	3	2015sg2					0	100	0	0	3						15.sg2.39	0	3	0	0
2015	sg	15.sg2.40	0	3	0	0	3	2015sg2					0	100	0	0	3						15.sg2.40	0	3	0	0
2015	sg	15.sg2.41	0	3	0	0	3	2015sg2					0	100	0	0	3						15.sg2.41	0	3	0	0
2015	sg	15.sg2.42	0	0	0	0	0	2015sg2															15.sg2.42	0	0	0	0
2015	sg	15.sg2.43	1	1	0	0	2	2015sg2					50	50	0	0	2						15.sg2.43	1	1	0	0
2015	sg	15.sg2.44	0	0	0	0	0	2015sg2															15.sg2.44	0	0	0	0
2015	sg	15.sg2.45	0	0	0	0	0	2015sg2															15.sg2.45	0	0	0	0
2015	sg	15.sg2.46	0	0	0	0	0	2015sg2															15.sg2.46	0	0	0	0
2015	sg	15.sg2.47	0	0	0	0	0	2015sg2															15.sg2.47	0	0	0	0
2015	sg	15.sg3.64	6	0	0	0	6	2015sg3	2 2				100	0	0	0	6	100	0	0			15.sg3.64	6	0	0	0
2015	sg	15.sg3.65	1	0	0	0	1	2015sg3	100	0	0	0	100	0	0	0	1						15.sg3.65	1	0	0	0
2015	sg	15.sg4.67	4	0	0	0	4	2015sg4	4 5	1 5			100	0	0	0	4	79.1667	20.8333	0			15.sg4.67	4	0	0	0
2015	sg	15.sg4.68	0	0	0	0	0	2015sg4	80	20	0	0											15.sg4.68	0	0	0	0
2015	sg	15.sg4.69	2	0	0	0	2	2015sg4					100	0	0	0	2						15.sg4.69	2	0	0	0
2015	sg	15.sg4.70	2	10	0	0	12	2015sg4					16.6667	83.3333	0	0	12						15.sg4.70	2	10	0	0
2015	sg	15.sg4.71	1	0	0	0	1	2015sg4					100	0	0	0	1						15.sg4.71	1	0	0	0
2015	sg	15.sg6.90	3	0	0	0	3	2015sg6	2 2				100	0	0	0	3	100	0	0			15.sg6.90	3	0	0	0
2015	sg	15.sg6.91	5	0	0	0	5	2015sg6	100	0	0	0	100	0	0	0	5						15.sg6.91	5	0	0	0
2015	sg	15.sg9.242	3	0	0	0	3	2015sg9	7 8	4 8			100	0	0	0	3	66.6667	33.3333	0			15.sg9.242	3	0	0	0
2015	sg	15.sg9.243	1	1	0	0	2	2015sg9	87.5	50	0	0	50	50	0	0	2						15.sg9.243	1	1	0	0
2015	sg	15.sg9.244	0	2	0	0	2	2015sg9					0	100	0	0	2						15.sg9.244	0	2	0	0
2015	sg	15.sg9.245	2	0	0	0	2	2015sg9					100	0	0	0	2						15.sg9.245	2	0	0	0
2015	sg	15.sg9.246	1	2	0	0	3	2015sg9					33.3333	66.6667	0	0	3						15.sg9.246	1	2	0	0
2015	sg	15.sg9.247	3	3	0	0	6	2015sg9					50	50	0	0	6						15.sg9.247	3	3	0	0
2015	sg	15.sg9.248	4	0	0	0	4	2015sg9					100	0	0	0	4						15.sg9.248	4	0	0	0
2015	sg	15.sg9.249	12	0	0	0	12	2015sg9					100	0	0	0	12						15.sg9.249	12	0	0	0
2015	the farm	15.the farm.92	1	0	0	0	1	2015the farm	121 142	23 142	1 142	2 142	100	0	0	0	1	90.4374	8.6204	0.0888889			15.the farm.92	1	0	0	0
2015	the farm	15.the farm.98	6	0	0	0	6	2015the farm	85.21	16.2	0.7	1.4	100	0	0	0	6						15.the farm.98	6	0	0	0
2015	the farm	15.the farm.99	1	0	0	0	1	2015the farm					100	0	0	0	1						15.the farm.99	1	0	0	0
2015	the farm	15.the farm.100	2	0	0	0	2	2015the farm					100	0	0	0	2						15.the farm.100	2	0	0	0
2015	the farm	15.the farm.101	6	0	0	0	6	2015the farm					100	0	0	0	6						15.the farm.101	6	0	0	0
2015	the farm	15.the farm.103	16	0	0	0	16	2015the farm					100	0	0	0	16						15.the farm.103	16	0	0	0
2015	the farm	15.the farm.104	9	2	0	0	11	2015the farm					81.8182	18.1818	0	0	11						15.the farm.104	9	2	0	0
2015	the farm	15.the farm.105	1	0	0	0	1	2015the farm					100	0	0	0	1						15.the farm.105	1	0	0	0
2015	the farm	15.the farm.106	1	0	0	0	1	2015the farm					100	0	0	0	1						15.the farm.106	1	0	0	0
2015	the farm	15.the farm.107	1	2	0	0	3	2015the farm					33.3333	66.6667	0	0	3						15.the farm.107	1	2	0	0
2015	the farm	15.the farm.108	1	0	0	0	1	2015the farm					100	0	0	0	1						15.the farm.108	1	0	0	0
2015	the farm	15.the farm.109	3	0	0	0	3	2015the farm					100	0	0	0	3						15.the farm.109	3	0	0	0
2015	the farm	15.the farm.110	1	0	0	0	1	2015the farm					100	0	0	0	1						15.the farm.110	1	0	0	0
2015	the farm	15.the farm.111	0	1	0	0	1	2015the farm					0	100	0	0	1						15.the farm.111	0	1	0	0
2015	the farm	15.the farm.112	0	1	0	0	1	2015the farm					0	100	0	0	1						15.the farm.112	0	1	0	0
2015	the farm	15.the farm.113	1	1	0	0	2	2015the farm					50	50	0	0	2						15.the farm.113	1	1	0	0
2015	the farm	15.the farm.114	0	0	0	0	0	2015the farm															15.the farm.114	0	0	0	0
2015	the farm	15.the farm.120	17	0	0	0	17	2015the farm					100	0	0	0	17						15.the farm.120	17	0	0	0
2015	the farm	15.the farm.121	13	0	0	0	13	2015the farm					100	0	0	0	13						15.the farm.121	13	0	0	0
2015	the farm	15.the farm.122	1	1	0	0	2	2015the farm					50	50	0	0	2						15.the farm.122	1	1	0	0
2015	the farm	15.the farm.123	2	0	0	0	2	2015the farm					100	0	0	0	2						15.the farm.123	2	0	0	0
2015	the farm	15.the farm.124	2	0	0	0	2	2015the farm					100	0	0	0	2						15.the farm.124	2	0	0	0
2015	the farm	15.the farm.125	2	0	0	0	2	2015the farm					100	0	0	0	2						15.the farm.125	2	0	0	0
2015	the farm	15.the farm.126	3	1	0	0	4	2015the farm					75	25	0	0	4						15.the farm.126	3	1	0	0
2015	the farm	15.the farm.127	14	0	0	0	14	2015the farm					100	0	0	0	14						15.the farm.127	14	0	0	0
2015	the farm	15.the farm.129	0	0	0	0	0	2015the farm															15.the farm.129	0	0	0	0
2015	the farm	15.the farm.130	2	0	0	0	2	2015the farm					100	0	0	0	2						15.the farm.130	2	0	0	0
2015	the farm	15.the farm.131	2	0	0	0	2	2015the farm					100	0	0	0	2						15.the farm.131	2	0	0	0
2015	the farm	15.the farm.132	1	0	0	0	1	2015the farm					100	0	0	0	1						15.the farm.132	1	0	0	0
2015	the farm	15.the farm.133	1	0	0	0	1	2015the farm					100	0	0	0	1						15.the farm.133	1	0	0	0
2015	the farm	15.the farm.134	4	0	0	0	4	2015the farm					100	0	0	0	4						15.the farm.134	4	0	0	0
2015	the farm	15.the farm.135	1	0	0	0	1	2015the farm					100	0	0	0	1						15.the farm.135	1	0	0	0
2015	the farm	15.the farm.136	2	1	0	0	3	2015the farm					66.6667	33.3333	0	0	3						15.the farm.136	2	1	0	0
2015	the farm	15.the farm.151	1	0	0	0	1	2015the farm					100	0	0	0	1						15.the farm.151	1	0	0	0
2015	the farm	15.the farm.152	0	1	0	0	1	2015the farm					0	100	0	0	1						15.the farm.152	0	1	0	0
2015	the farm	15.the farm.153	1	0	0	2	3	2015the farm					33.3333	0	0	66.6667	3						15.the farm.153	1	0	0	2
2015	the farm	15.the farm.157	3	0	0	0	3	2015the farm					100	0	0	0	3						15.the farm.157	3	0	0	0
2015	the farm	15.the farm.158	3	0	0	0	3	2015the farm					100	0	0	0	3						15.the farm.158	3	0	0	0
2015	the farm	15.the farm.159	3	0	0	0	3	2015the farm					100	0	0	0	3						15.the farm.159	3	0	0	0
2015	the farm	15.the farm.160	1	0	0	0	1	2015the farm					100	0	0	0	1						15.the farm.160	1	0	0	0
2015	the farm	15.the farm.161	4	0	0	0	4	2015the farm					100	0	0	0	4						15.the farm.161	4	0	0	0
2015	the farm	15.the farm.162	5	0	0	0	5	2015the farm					100	0	0	0	5						15.the farm.162	5	0	0	0
2015	the farm	15.the farm.163	10	0	0	0	10	2015the farm					100	0	0	0	10						15.the farm.163	10	0	0	0
2015	the farm	15.the farm.164	0	0	0	0	0	2015the farm															15.the farm.164	0	0	0	0
2015	the farm	15.the farm.165	1	0	0	0	1	2015the farm					100	0	0	0	1						15.the farm.165	1	0	0	0
2015	the farm	15.the farm.166	4	0	0	0	4	2015the farm					100	0	0	0	4						15.the farm.166	4	0	0	0
2015	the farm	15.the farm.167	3	3	0	0	6	2015the farm					50	50	0	0	6						15.the farm.167	3	3	0	0
2015	the farm	15.the farm.168	3	0	0	0	3	2015the farm					100	0	0	0	3						15.the farm.168	3	0	0	0
2015	the farm	15.the farm.169	0	1	0	0	1	2015the farm					0	100	0	0	1						15.the farm.169	0	1	0	0
2015	the farm	15.the farm.170	1	0	0	0	1	2015the farm					100	0	0	0	1						15.the farm.170	1	0	0	0
2015	the farm	15.the farm.171	3	2	0	0	5	2015the farm					60	40	0	0	5						15.the farm.171	3	2	0	0
2015	the farm	15.the farm.176	2	0	0	0	2	2015the farm					100	0	0	0	2						15.the farm.176	2	0	0	0
2015	the farm	15.the farm.177	2	1	0	0	3	2015the farm					66.6667	33.3333	0	0	3						15.the farm.177	2	1	0	0
2015	the farm	15.the farm.178	2	0	0	0	2	2015the farm					100	0	0	0	2						15.the farm.178	2	0	0	0
2015	the farm	15.the farm.186	0	0	0	0	0	2015the farm															15.the farm.186	0	0	0	0
2015	the farm	15.the farm.187	1	0	0	0	1	2015the farm					100	0	0	0	1						15.the farm.187	1	0	0	0
2015	the farm	15.the farm.188	1	1	0	0	2	2015the farm					50	50	0	0	2						15.the farm.188	1	1	0	0
2015	the farm	15.the farm.189	1	0	0	0	1	2015the farm					100	0	0	0	1						15.the farm.189	1	0	0	0
2015	the farm	15.the farm.190	1	0	0	0	1	2015the farm					100	0	0	0	1						15.the farm.190	1	0	0	0
2015	the farm	15.the farm.191	3	0	0	0	3	2015the farm					100	0	0	0	3						15.the farm.191	3	0	0	0
2015	the farm	15.the farm.192	5	0	0	0	5	2015the farm					100	0	0	0	5						15.the farm.192	5	0	0	0
2015	the farm	15.the farm.193	1	0	0	0	1	2015the farm					100	0	0	0	1						15.the farm.193	1	0	0	0
2015	the farm	15.the farm.194	14	0	0	0	14	2015the farm					100	0	0	0	14						15.the farm.194	14	0	0	0
2015	the farm	15.the farm.195	0	0	0	0	0	2015the farm															15.the farm.195	0	0	0	0
2015	the farm	15.the farm.196	1	0	0	0	1	2015the farm					100	0	0	0	1						15.the farm.196	1	0	0	0
2015	the farm	15.the farm.197	5	0	0	0	5	2015the farm					100	0	0	0	5						15.the farm.197	5	0	0	0
2015	the farm	15.the farm.198	4	0	0	0	4	2015the farm					100	0	0	0	4						15.the farm.198	4	0	0	0
2015	the farm	15.the farm.199	0	0	0	0	0	2015the farm															15.the farm.199	0	0	0	0
2015	the farm	15.the farm.200	1	0	0	0	1	2015the farm					100	0	0	0	1						15.the farm.200	1	0	0	0
2015	the farm	15.the farm.201	5	0	0	0	5	2015the farm					100	0	0	0	5						15.the farm.201	5	0	0	0
2015	the farm	15.the farm.202	8	0	0	0	8	2015the farm					100	0	0	0	8						15.the farm.202	8	0	0	0
2015	the farm	15.the farm.203	10	0	0	0	10	2015the farm					100	0	0	0	10						15.the farm.203	10	0	0	0
2015	the farm	15.the farm.204	5	0	0	0	5	2015the farm					100	0	0	0	5						15.the farm.204	5	0	0	0
2015	the farm	15.the farm.205	4	0	0	0	4	2015the farm					100	0	0	0	4						15.the farm.205	4	0	0	0
2015	the farm	15.the farm.219	2	0	0	0	2	2015the farm					100	0	0	0	2						15.the farm.219	2	0	0	0
2015	the farm	15.the farm.220	2	0	0	0	2	2015the farm					100	0	0	0	2						15.the farm.220	2	0	0	0
2015	the farm	15.the farm.221	11	0	0	0	11	2015the farm					100	0	0	0	11						15.the farm.221	11	0	0	0
2015	the farm	15.the farm.222	9	0	0	0	9	2015the farm					100	0	0	0	9						15.the farm.222	9	0	0	0
2015	the farm	15.the farm.223	2	0	0	0	2	2015the farm					100	0	0	0	2						15.the farm.223	2	0	0	0
2015	the farm	15.the farm.224	1	0	0	0	1	2015the farm					100	0	0	0	1						15.the farm.224	1	0	0	0
2015	the farm	15.the farm.225	1	1	0	0	2	2015the farm					50	50	0	0	2						15.the farm.225	1	1	0	0
2015	the farm	15.the farm.226	2	0	0	0	2	2015the farm					100	0	0	0	2						15.the farm.226	2	0	0	0
2015	the farm	15.the farm.227	11	0	0	0	11	2015the farm					100	0	0	0	11						15.the farm.227	11	0	0	0
2015	the farm	15.the farm.228	3	0	0	0	3	2015the farm					100	0	0	0	3						15.the farm.228	3	0	0	0
2015	the farm	15.the farm.229	3	1	0	0	4	2015the farm					75	25	0	0	4						15.the farm.229	3	1	0	0
2015	the farm	15.the farm.230	2	0	0	0	2	2015the farm					100	0	0	0	2						15.the farm.230	2	0	0	0
2015	the farm	15.the farm.231	1	0	0	0	1	2015the farm					100	0	0	0	1						15.the farm.231	1	0	0	0
2015	the farm	15.the farm.232	7	0	0	0	7	2015the farm					100	0	0	0	7						15.the farm.232	7	0	0	0
2015	the farm	15.the farm.233	0	0	0	0	0	2015the farm															15.the farm.233	0	0	0	0
2015	the farm	15.the farm.234	7	0	0	0	7	2015the farm					100	0	0	0	7						15.the farm.234	7	0	0	0
2015	the farm	15.the farm.235	7	1	1	0	9	2015the farm					77.7778	11.1111	11.1111	0	9						15.the farm.235	7	1	1	0
2015	the farm	15.the farm.236	3	0	0	0	3	2015the farm					100	0	0	0	3						15.the farm.236	3	0	0	0
2015	the farm	15.the farm.237	1	1	0	0	2	2015the farm					50	50	0	0	2						15.the farm.237	1	1	0	0
2015	the farm	15.the farm.238	0	0	0	0	0	2015the farm															15.the farm.238	0	0	0	0
2015	the farm	15.the farm.239	2	1	0	0	3	2015the farm					66.6667	33.3333	0	0	3						15.the farm.239	2	1	0	0
2015	the farm	15.the farm.240	7	0	0	0	7	2015the farm					100	0	0	0	7						15.the farm.240	7	0	0	0
2015	the farm	15.the farm.250	2	0	0	0	2	2015the farm					100	0	0	0	2						15.the farm.250	2	0	0	0
2015	the farm	15.the farm.251	14	0	0	0	14	2015the farm					100	0	0	0	14						15.the farm.251	14	0	0	0
2015	the farm	15.the farm.252	0	0	0	0	0	2015the farm															15.the farm.252	0	0	0	0
2015	the farm	15.the farm.253	10	0	0	0	10	2015the farm					100	0	0	0	10						15.the farm.253	10	0	0	0
2015	the farm	15.the farm.254	0	0	0	0	0	2015the farm															15.the farm.254	0	0	0	0
2015	the farm	15.the farm.255	0	0	0	0	0	2015the farm															15.the farm.255	0	0	0	0
2015	the farm	15.the farm.256	12	0	0	0	12	2015the farm					100	0	0	0	12						15.the farm.256	12	0	0	0
2015	the farm	15.the farm.257	3	0	0	0	3	2015the farm					100	0	0	0	3						15.the farm.257	3	0	0	0
2015	the farm	15.the farm.258	4	0	0	0	4	2015the farm					100	0	0	0	4						15.the farm.258	4	0	0	0
2015	the farm	15.the farm.259	1	1	0	0	2	2015the farm					50	50	0	0	2						15.the farm.259	1	1	0	0
2015	the farm	15.the farm.260	2	0	0	0	2	2015the farm					100	0	0	0	2						15.the farm.260	2	0	0	0
2015	the farm	15.the farm.261	4	0	0	0	4	2015the farm					100	0	0	0	4						15.the farm.261	4	0	0	0
2015	the farm	15.the farm.262	3	0	0	2	5	2015the farm					60	0	0	40	5						15.the farm.262	3	0	0	2
2015	the farm	15.the farm.263	3	0	0	0	3	2015the farm					100	0	0	0	3						15.the farm.263	3	0	0	0
2015	the farm	15.the farm.264	3	0	0	0	3	2015the farm					100	0	0	0	3						15.the farm.264	3	0	0	0
2015	the farm	15.the farm.265	7	0	0	0	7	2015the farm					100	0	0	0	7						15.the farm.265	7	0	0	0
2015	the farm	15.the farm.266	1	0	0	0	1	2015the farm					100	0	0	0	1						15.the farm.266	1	0	0	0
2015	the farm	15.the farm.267	0	0	0	0	0	2015the farm															15.the farm.267	0	0	0	0
2015	the farm	15.the farm.268	5	0	0	0	5	2015the farm					100	0	0	0	5						15.the farm.268	5	0	0	0
2015	the farm	15.the farm.277	0	0	0	0	0	2015the farm															15.the farm.277	0	0	0	0
2015	the farm	15.the farm.278	4	1	0	0	5	2015the farm					80	20	0	0	5						15.the farm.278	4	1	0	0
2015	the farm	15.the farm.279	7	0	0	0	7	2015the farm					100	0	0	0	7						15.the farm.279	7	0	0	0
2015	the farm	15.the farm.280	1	0	0	0	1	2015the farm					100	0	0	0	1						15.the farm.280	1	0	0	0
2015	the farm	15.the farm.281	6	0	0	0	6	2015the farm					100	0	0	0	6						15.the farm.281	6	0	0	0
2015	the farm	15.the farm.282	3	0	0	0	3	2015the farm					100	0	0	0	3						15.the farm.282	3	0	0	0
2015	the farm	15.the farm.283	3	0	0	0	3	2015the farm					100	0	0	0	3						15.the farm.283	3	0	0	0
2015	the farm	15.the farm.284	0	0	0	0	0	2015the farm															15.the farm.284	0	0	0	0
2015	the farm	15.the farm.285	1	0	0	0	1	2015the farm					100	0	0	0	1						15.the farm.285	1	0	0	0
2015	the farm	15.the farm.286	2	0	0	0	2	2015the farm					100	0	0	0	2						15.the farm.286	2	0	0	0
2015	the farm	15.the farm.287	1	0	0	0	1	2015the farm					100	0	0	0	1						15.the farm.287	1	0	0	0
2015	the farm	15.the farm.288	7	0	0	0	7	2015the farm					100	0	0	0	7						15.the farm.288	7	0	0	0
2015	the farm	15.the farm.289	1	0	0	0	1	2015the farm					100	0	0	0	1						15.the farm.289	1	0	0	0
2015	the farm	15.the farm.290	0	0	0	0	0	2015the farm															15.the farm.290	0	0	0	0
2015	the farm	15.the farm.291	0	0	0	0	0	2015the farm															15.the farm.291	0	0	0	0
2015	the farm	15.the farm.292	1	0	0	0	1	2015the farm					100	0	0	0	1						15.the farm.292	1	0	0	0
2015	the farm	15.the farm.293	1	0	0	0	1	2015the farm					100	0	0	0	1						15.the farm.293	1	0	0	0
2015	the farm	15.the farm.294	0	0	0	0	0	2015the farm															15.the farm.294	0	0	0	0
2015	the farm	15.the farm.295	9	0	0	0	9	2015the farm					100	0	0	0	9						15.the farm.295	9	0	0	0
2015	the farm	15.the farm.296	12	0	0	0	12	2015the farm					100	0	0	0	12						15.the farm.296	12	0	0	0
2015	the farm	15.the farm.297	9	0	0	0	9	2015the farm					100	0	0	0	9						15.the farm.297	9	0	0	0
2015	the farm	15.the farm.298	8	0	0	0	8	2015the farm					100	0	0	0	8						15.the farm.298	8	0	0	0
2015	the farm	15.the farm.299	1	0	0	0	1	2015the farm					100	0	0	0	1						15.the farm.299	1	0	0	0
2015	the farm	15.the farm.300	1	0	0	0	1	2015the farm					100	0	0	0	1						15.the farm.300	1	0	0	0
2015	the farm	15.the farm.301	2	0	0	0	2	2015the farm					100	0	0	0	2						15.the farm.301	2	0	0	0
2015	the farm	15.the farm.302	10	1	0	0	11	2015the farm					90.9091	9.09091	0	0	11						15.the farm.302	10	1	0	0
2015	the farm	15.the farm.303	7	1	0	0	8	2015the farm					87.5	12.5	0	0	8						15.the farm.303	7	1	0	0
2015		15..66	10	0	0	0	10	2015	4 8				100	0	0	0	10	100	0	0			15..66	10	0	0	0
2015		15..93	0	0	0	0	0	2015	50	0	0	0											15..93	0	0	0	0
2015		15..94	2	0	0	0	2	2015					100	0	0	0	2						15..94	2	0	0	0
2015		15..95	0	0	0	0	0	2015															15..95	0	0	0	0
2015		15..96	2	0	0	0	2	2015					100	0	0	0	2						15..96	2	0	0	0
2015		15..97	0	0	0	0	0	2015															15..97	0	0	0	0
2015		15..137	2	0	0	0	2	2015					100	0	0	0	2						15..137	2	0	0	0
2015		15..138	0	0	0	0	0	2015															15..138	0	0	0	0
2016	S14	16.S14.1	1	0	0	0	1
2016	S14	16.S14.2	0	0	0	0	0		0
2016	S14	16.S14.3	0	0	0	0	0
2016	S14	16.S14.4	0	0	1	0	1
2016	S14	16.S14.5	0	0	0	0	0
2016	S14	16.S14.6	2	1	0	0	3
2016	S14	16.S14.7	0	0	0	0	0
2016	S14	16.S14.8	2	0	0	0	2
2016	S14	16.S14.9	0	0	0	0	0
2016	S14	16.S14.10	2	0	0	0	2
2016	S14	16.S14.11	0	0	0	0	0
2016	S14	16.S14.12	0	0	0	0	0
2016	S14	16.S14.13	1	0	0	0	1
2016	S14	16.S14.14	1	0	0	0	1
2016	S14	16.S14.15	3	0	0	0	3
2016	S14	16.S14.15	0	0	0	0	0
2016	S14	16.S14.15	0	0	0	0	0
2016	S14	16.S14.16	0	1	0	0	1
2016	S13	16.S13.1	0	0	0	0	0
2016	S13	16.S13.2	1	3	0	0	4
2016	S13	16.S13.4	0	0	0	0	0
2016	S13	16.S13.6	0	0	0	0	0
2016	S13	16.S13.7	1	0	0	0	1
2016	S13	16.S13.8	0	0	0	0	0
2016	S13	16.S13.9	2	1	0	0	3
2016	S13	16.S13.10	0	0	0	0	0
2016	S12	16.S12.1	0	0	0	0	0
2016	S12	16.S12.2	0	0	0	0	0
2016	S12	16.S12.3	3	0	0	0	3
2016	S11	16.S11.1	0	0	0	0	0
2016	S11	16.S11.2	1	0	0	0	1
2016	S11	16.S11.3	3	1	0	0	4
2016	S11	16.S11.4	0	0	0	0	0
2016	S11	16.S11.5	1	1	0	0	2
2016	S11	16.S11.5	0	0	0	0	0
2016	S11	16.S11.6	0	0	0	0	0
2016	S11	16.S11.7	1	1	0	0	2
2016	S11	16.S11.8	1	4	0	0	5
2016	S11	16.S11.9	0	2	0	0	2
2016	S10	16.S10.1	0	1	0	0	1
2016	S10	16.S10.2	2	0	1	0	3
2016	S10	16.S10.3	0	0	0	0	0
2016	S10	16.S10.4	0	1	0	0	1
2016	S10	16.S10.5	1	0	0	0	1
2016	S10	16.S10.6	0	0	0	0	0
2016	S4	16.S4.1	2	0	0	0	2
2016	S4	16.S4.2	2	0	0	0	2
2016	S4	16.S4.3	1	0	0	0	1
2016	S4	16.S4.4	1	1	0	0	2
2016	S4	16.S4.5	0	0	0	0	0
2016	S4	16.S4.6	0	0	0	0	0
2016	S4	16.S4.7	0	0	0	0	0
2016	S4	16.S4.8	0	0	0	0	0
2016	S4	16.S4.9	0	0	0	0	0
2016	S4	16.S4.10	0	0	0	0	0
2016	S4	16.S4.11	0	1	0	0	1
2016	S4	16.S4.12	0	0	0	0	0
2016	S4	16.S4.13	1	0	0	0	1
2016	S4	16.S4.14	0	0	0	0	0
2016	S4	16.S4.15	3	0	0	0	3
2016	S4	16.S4.16	3	0	0	0	3
2016	S4	16.S4.17	3	0	0	0	3
2016	S4	16.S4.18	0	0	0	0	0
2016	S4	16.S4.19	5	0	0	0	5
2016	S4	16.S4.20	1	0	0	0	1
2016	S4	16.S4.21	2	0	0	0	2
2016	S4	16.S4.22	0	0	0	0	0
2016	S4	16.S4.23	0	0	0	0	0
2016	S4	16.S4.24	1	0	0	0	1
2016	S4	16.S4.25	0	0	0	0	0
2016		26? 3-7-16	2	0	0	0	2
2016	S5	16.S5.1	1	0	0	0	1
2016	S5	16.S5.2	1	0	0	0	1
2016	S5	16.S5.3	4	0	0	0	4
2016	S5	16.S5.4	1	0	0	0	1
2016	S5	16.S5.5	1	0	0	0	1
2016	S5	16.S5.6	1	0	0	0	1
2016	S5	16.S5.7	4	1	0	0	5
2016	S18	16.S18.1	1	1	0	0	2
2016	S18	16.S18.2	1	3	0	0	4
2016	S18	16.S18.3	0	0	0	0	0
2016	b36	16.b36.1	0	0	0	0	0
2016	b36	16.b36.2	3	0	0	0	3
2016	b36	16.b36.4	3	0	0	0	3
2016	b7	16.b7.1	1	0	0	0	1
2016	b7	16.b7.2	1	0	0	0	1
2016	b7	16.b7.3	1	1	0	0	2
2016	b48	16.b48.1	0	0	0	0	0
2016	b48	16.b48.2	0	0	0	0	0
			1081	150	5	11	1247
			86.69	12.03	0.4	0.8

## Sheet: Methods table
Año	Estación	%F fish	%F Crustaceans	%F Moluscs	%N fish	%N Crustaceans	%N Moluscs
2013	b54	62.5	12.5	0	83.3333	16.6667	0
	b38	18.18	9.09	0	66.6667	33.3333	0
2014	b56	36.11	13.89	0	85.8006	14.1994	0
	b6	41.67	8.33	0	96.6667	3.33333	0
	b54	62.5	12.5	0	92	8	0
	b36	62.5	12.5	0	96.2222	3.77778	0
	b28	57.14	0	0	100	0	0
	b7	85.71	28.57	0	81.994	18.006	0
2015	6	90.9	31.82	0	83.0952	16.9048	0
	7	46.15	30.77	3.85	58.3333	34.2593	1.85185
	40	75	18.75	0	82.1429	17.8571	0
	54	64.71	14.71	0	84.0278	12.8472	0
	cliffs	100	0	0	100	0	0
	sg1	86.36	0	0	100	0	0
	sg10	42.86	28.57	0	60	40	0
	sg2	12.5	43.75	6.25	14.5833	75	4.16667
	sg3	100	0	0	100	0	0
	sg4	80	20	0	79.1667	20.8333	0
	sg6	100	0	0	100	0	0
	sg9	87.5	50	0	66.6667	33.3333	0
	the farm	85.21	16.2	0.7	90.4374	8.6204	0.0888889
	-	50	0	0	100	0	0

## Sheet: Coordinates
ID	Site	Latitud	Longitud	Año	Latitud	Longitud	Latitud	Longitud	Latitud
b54	Punta Francés Boya 54	21 35 003	83 10 280	2013-2015	21.5842	-83.2444	35.003	10.28	21	35.003
b38	Punta Francés Boya 38	21 37 259	83 12 311	2013-2015	21.6886	-83.2864	37.259	12.311	21	37.259
b56	Punta Francés Boya 56	21 34 858	83 10 434	2013-2015	21.805	-83.2872	34.858	10.434	21	34.858
b36	Punta Francés Boya 36	21 37 419	83 12 481	2013-2015	21.7331	-83.3336	37.419	12.481	21	37.419
b6	Punta Francés Boya 6	21 35 197	83 10 284	2013-2015	21.6381	-83.2456	35.197	10.284	21	35.197
b7	Punta Francés Boya 7	21 35 251	83 10 245	2013-2015	21.6531	-83.2347	35.251	10.245	21	35.251
b28	Punta Francés Boya 28	21 36 148	83 10 984	2013-2015	21.6411	-83.44	36.148	10.984	21	36.148
b40	40	21 36 853	83 11 752	2013-2015	21.8369	-83.3922	36.853	11.752	21	36.853
cl	cliffs	21 34 489	83 10 434	2013-2015	21.7025	-83.2872	34.489	10.434	21	34.489
sg	sg1	21 39 731	83 11 271	2013-2015	21.8531	-83.2586	39.731	11.271	21	39.731
tf	the farm	21 34 489	83 10 434	2013-2015	21.7025	-83.2872	34.489	10.434	21	34.489
s2	S2	21 34 60	83 10 54	2016	21.5833	-83.1817	34.6	10.54	21	34.6
S4 y S9	Límite	21 34 405	83 13 968	2016	21.6792	-83.4856	34.405	13.968	21	34.405
S5	Aquarum	21 37 496	83 12 567	2016	21.7544	-83.3575	37.496	12.567	21	37.496
S6	S6	21 34 475	83 10 462	2016	21.6986	-83.295	34.475	10.462	21	34.475
S7	S7	21 35 901	83 10 585	2016	21.8336	-83.3292	35,901,	10.585	21	35.901
S10	S10	21 35 249	83 10 177	2016	21.6525	-83.2158	35.249	10.177	21	35.249
S11	S11	21 34 467	83 10 315	2016	21.6964	-83.2542	34.467	10.315	21	34.467
S12	S12	21 34 521	83 10 392	2016	21.7114	-83.2756	34.521	10.392	21	34.521
S13	S13	21 36 854	83 12 053	2016	21.8372	-83.2147	36.854	12.053	21	36.854
S14	S14	21 36 912	83 11 911	2016	21.8533	-83.4364	36.912	11.911	21	36.912
S16	boya 48	21 35 313	83 10 191	2016	21.6703	-83.2197	35.313	10.191	21	35.313
S18	S18	21 35 000	83 10 366	2016	21.5833	-83.2683	35	10.366	21	35
S19	S19	21 35 703	83 10 598	2016	21.7786	-83.3328	35.703	10.598	21	35.703

## Sheet: LT for Statistics
Region	2013	2014	2015	2016
R1	375	355	160	250																		Non-parametric test				Multiple comparisons test (p-values)
R1	305	330	176	322																		Years	Test	Parameter	p-value	R1	2014	2015	2016	R2	2014	2015	2016
R1	315	235	330	174																		2013	M-W	U= 284	0.25	2013	1	0.155379	< 0,01	2013	1	< 0,01	0.034257
R1	257	270	304	300																		2014	M-W	U= 773	0.56	2014		0.287161	< 0,01	2014		< 0,01	0.020785
R1	375	130	194	210																		2015	K-W	H=26,77	< 0,01	2015			< 0,01	2015			1
R1	305	304	234	257																		2016	M-W	U= 1256,5	0.01	2016				2016
R1	315	266	256	103																		Region	Test	Parameter	p-value	2015	R2	R3
R1	257	269	302	185																		R1	K-W	H= 55,61	< 0,01	R1	0.072805	< 0,01
R1	264	178	285	195																		R2	K-W	H= 20,67	< 0,01	R2		1
R1	342	245	316	170
R1	287	215	252	180
R1	251	220	199	160
R1	264	225	181	150
R1	342	254	164	130
R1	287	282	158	120
R1	251	254	226	110
R1		265	206	360																			635 p =,0000
R1		315	182	330
R1		237	318	320
R1		365	190	200
R1		405	346	230
R1		362	192	170
R1		388	176	160
R1		325	279	170
R1		325	162	160
R1		305	172	300
R1		282	172	300
R1		280	206	260
R1		320	216	235
R1		302	180	192
R1		260	202	330
R1		305	174	240
R1		220	380	210
R1		240	329	310
R1		250	294	265
R1		217	300	250
R1		330	298	160
R1		220	247	250
R1		355	234	210
R1		295	196	225
R1		335	212	160
R1		350	190	160
R1		305	167	220
R1		280	170	190
R1		280	162	290
R1		290	158	125
R1		285	220	290
R1		300	218	365
R1		306	238	255
R1		320	186	310
R1		350	296	230
R1		311	200	260
R1		315	180	230
R1		260	318	250
R1		215	290	140
R1		285	174	87
R1		344	164	200
R1		220	190	230
R1		210	312	200
R1		210	206	180
R1		192	282	210
R1		185	153	210
R1		180	152	160
R1		315	179	215
R1		310	257	180
R1		280	299	210
R1		332	362	280
R1		272	376	185
R1		245	274	100
R1		205	290	210
R1			200	230
R1			200	210
R1			210	140
R1			294	160
R1			334	250
R1			314	190
R1			210	200
R1			215	210
R1			296	250
R1			270	220
R1			228	250
R1			306	195
R1			182	180
R1			324	145
R1			378	235
R1			390	145
R1			362	175
R1			290	150
R1			290	100
R1			288	210
R1			270	300
R1			234	255
R1			262	170
R1			190	160
R1			206	95
R1			270
R1			354
R1			174
R1			296
R1			218
R1			214
R1			364
R1			214
R1			324
R1			304
R1			384
R1			282
R1			188
R1			172
R1			302
R1			360
R1			292
R1			298
R1			254
R1			204
R1			176
R1			300
R1			302
R1			310
R1			202
R1			330
R1			368
R1			308
R1			302
R1			332
R1			320
R1			308
R1			300
R1			292
R1			268
R1			240
R1			302
R1			210
R1			338
R1			374
R1			314
R1			264
R1			272
R1			172
R1			352
R1			238
R1			254
R1			396
R1			326
R1			346
R1			334
R1			300
R1			316
R1			327
R1			168
R1			169
R1			171
R1			336
R1			278
R1			380
R1			300
R1			379
R1			236
R1			234
R1			293
R1			345
R1			400
R1			302
R1			303
R1			306
R1			266
R1			218
R1			203
R1			180
R1			119
R1			283
R1			294
R1			324
R1			255
R1			351
R1			215
R1			240
R1			190
R1			338
R1			320
R1			300
R1			316
R1			306
R1			222
R1			182
R1			308
R1			302
R1			282
R1			258
R1			332
R1			168
R2	258	260	278	220
R2	294	275	300	335
R2	356	337	306	267
R2	265	308	232	225
R2	225	355	246	200
R2	210	370	214	210
R2	258	186	162	360
R2	240	305	182	280
R2	270	250	92	270
R2	253	350	268	260
R2	187	285	217	330
R2	325	237	172	340
R2	335	340	224	240
R2	325	295	186	210
R2	339	310	174	291
R2	332	263	227	231
R2	275	300		260
R2	258	210		210
R2	325	329		210
R2	332	235		110
R2	275	280		200
R2	275	265		200
R2	345	285		307
R2	247	257		345
R2	328			292
R2	245			280
R2	294			270
R2	356			280
R2	265			278
R2	225			192
R2	210			195
R2	258			180
R2	240			145
R2	270			235
R2	253			145
R2	187			175
R2	335			150
R2	325
R2	339
R2	275
R2	345
R2	247
R2	328
R2	245
R3			288
R3			335
R3			216
R3			164
R3			215
R3			176
R3			207
R3			185
R3			204
R3			231
R3			294
R3			156
R3			128
R3			310
R3			148
R3			214
R3			180
R3			200
R3			266
R3			258
R3			352
R3			281
R3			222
R3			312
R3			282
R3			182
R3			139
R3			180
R3			298
R3			202
R3			150
R3			142
R3			200
R3			153
R3			100
R3			265
R3			200
R3			214
R3			180
R3			251
R3			282
R3			212
R3			182
R3			213
R3			180
R3			282
R3			150
R3			326
R3			272
R3			162
R3			166
R3			173
R3			271
R3			120
R3			200
R3			178
R3			178
R3			210
R3			174
R3			192
R3			204
R3			176

[truncated: 2 more sheets: Analysis and graphs n 588, Analysis by region_n=588]
